# Supplementary material for: Proteomic identification of Axc, a novel beta-lactamase with carbapenemase activity in a meropenem-resistant clinical isolate of Achromobacter xylosoxidans
Source: Sci Rep. 2018 May 25;8:8181. doi: 10.1038/s41598-018-26079-z (PMC5970244; doi:10.1038/s41598-018-26079-z)
Supplement: Supplementary file 2 — Supplemental table S2 [file 41598_2018_26079_MOESM2_ESM.xlsx]

## Sheet: Suppl. table 2
		In solution digestion (Fig. 1A)					In-gel digestion (Fig. S1B)
		Spectral counts					Spectral counts
ID	Description	AchroS	AchroR	AchroR/AchroS	p-value		AchroS	AchroR	AchroR/AchroS	p-value
R4XIV2	Beta-lactamase (Axc)	1	234	234	3.58748e-104		0	102	Inf	1.01423e-32
R4XN51	Outer membrane porin	418	248	0.593301	6.43823e-45		295	494	1.67458	0.710156
R4XV60	Putative branched-chain amino acid ABC transporter (substrate-binding protein)	80	5	0.0625	3.42846e-11		20	16	0.8	0.0437213
R4XSV6	Putative dehydrogenase	177	113	0.638418	1.94563e-07		89	88	0.988764	2.29135e-12
R4XZL9	Isocitrate lyase	140	79	0.564286	3.80998e-07		52	48	0.923077	6.87593e-06
R4XY62	Malonyl CoA-acyl carrier protein transacylase	163	109	0.668712	1.47259e-05		3	11	3.66667	0.482333
R4XIF1	Aspartate/tyrosine/aromatic aminotransferase	103	53	0.514563	2.57171e-05		50	53	1.06	0.000423554
R4XRR3	RND efflux system, membrane fusion protein CmeA (AxyX)	21	62	2.95238	9.1769e-05		7	27	3.85714	0.0728328
R4XRA5	2-oxoglutarate dehydrogenase E1 component	290	235	0.810345	9.54259e-05		67	91	1.35821	0.0168313
R4XII1	Outer membrane protein A	419	360	0.859189	0.000182771		58	94	1.62069	0.77086
R4XM58	Glutamate Aspartate periplasmic binding protein GltI (TC 3.A.1.3.4)	300	247	0.823333	0.000238029		53	63	1.18868	0.00328178
R4XY99	Flagellin	294	242	0.823129	0.000310227		85	97	1.14118	2.13475e-07
R4XR37	Putative universal stress protein	138	95	0.688406	0.000641441		61	87	1.42623	0.0907098
R4XNR0	50S ribosomal protein L1	166	195	1.1747	0.000688708		39	84	2.15385	0.0255654
R4XXL9	Leucine-, isoleucine-, valine-, threonine-, and alanine-binding protein	192	150	0.78125	0.00194954		61	84	1.37705	0.0411497
R4Y081	Probable binding protein component of amino acid ABC transporter	92	55	0.597826	0.00232297		14	22	1.57143	0.880607
R4XJE8	Leucine-, isoleucine-, valine-, threonine-, and alanine-binding protein	115	77	0.669565	0.00233775		68	88	1.29412	0.00333511
R4XVC5	Glycerol-3-phosphate ABC transporter,periplasmic glycerol-3-phosphate-binding protein (TC 3.A.1.1.3)	321	274	0.853583	0.00244122		68	102	1.5	0.193584
R4XMU0	Succinyl-CoA:3-ketoacid-coenzyme A transferase subunit A	147	110	0.748299	0.00482226		42	59	1.40476	0.204161
R4XL15	Putative exported protein	211	172	0.815166	0.00613229		76	86	1.13158	2.32317e-06
R4XSE8	Phosphate-binding protein PstS	303	261	0.861386	0.00828955		74	81	1.09459	8.72668e-07
R4XP85	S-adenosylmethionine synthase	121	88	0.727273	0.0106457		22	31	1.40909	0.51337
R4XT39	T1SS secreted agglutinin (RTX)	75	45	0.6	0.0137016		6	6	1	0.64244
R4XV12	Uncharacterized protein	26	0	0	0.0217164		17	4	0.235294	0.00457907
R4XHQ4	Probable exported protein YPO4070	27	50	1.85185	0.0236281		5	14	2.8	0.506503
R4XX60	Putative outer membrane protein	42	64	1.52381	0.0256124		12	29	2.41667	0.29101
R4Y161	Putative metalloprotease yggG	17	40	2.35294	0.0262913		10	35	3.5	0.0319344
R4XQV4	Aldehyde dehydrogenase	195	210	1.07692	0.0269385		38	83	2.18421	0.020873
R4XKX5	Dipeptide-binding ABC transporter, periplasmic substrate-binding component (TC 3.A.1.5.2)	149	119	0.798658	0.0307872		30	38	1.26667	0.164356
R4XNI8	Ketol-acid reductoisomerase	105	77	0.733333	0.031132		32	47	1.46875	0.466538
R4XIV4	Omega-amino acid--pyruvate aminotransferase	313	276	0.881789	0.0328363		55	87	1.58182	0.599014
R4XIQ4	Transcription accessory protein (S1 RNA-binding domain)	39	60	1.53846	0.0334432		7	24	3.42857	0.148873
R4XZ84	Branched-chain amino acid ABC transporter, amino acid-binding protein (TC 3.A.1.4.1)	294	258	0.877551	0.034049		47	57	1.21277	0.0133276
R4XYQ9	10 kDa chaperonin	87	105	1.2069	0.0407718		12	15	1.25	0.562538
R4Y2P3	Uncharacterized protein	79	54	0.683544	0.0472812		25	31	1.24	0.216264
R4XJ64	Malate dehydrogenase	267	234	0.876404	0.0509374		45	80	1.77778	0.548662
R4XUD4	Putative ABC transporter, periplasmmic iron binding protein	50	27	0.54	0.0551769		27	39	1.44444	0.489652
R4XJ84	Dipeptide-binding ABC transporter, periplasmic substrate-binding component (TC 3.A.1.5.2)	78	95	1.21795	0.0553929		13	32	2.46154	0.22553
R4Y1F3	Formamidase	53	30	0.566038	0.056766		12	7	0.583333	0.13019
R4XTH9	Probable oxidoreductase( EC:1.1.1.274)	79	55	0.696203	0.0586473		13	14	1.07692	0.373376
R4XWY3	30S ribosomal protein S21	49	67	1.36735	0.0588746		0	7	Inf	0.413163
R4XUV2	Glycerol-3-phosphate ABC transporter, permease protein UgpA (TC 3.A.1.1.3)	35	13	0.371429	0.0592415		21	24	1.14286	0.201679
R4XUL6	Ferric iron ABC transporter, iron-binding protein	218	188	0.862385	0.0607581		46	58	1.26087	0.0304796
R4XRT4	Alcohol dehydrogenase	109	84	0.770642	0.0628783		20	37	1.85	0.663038
R4XVA7	Non-specific DNA-binding protein Dps / Iron-binding ferritin-like antioxidant protein / Ferroxidase	117	92	0.786325	0.067691		16	43	2.6875	0.0556635
R4XJC2	Acyl carrier protein	75	52	0.693333	0.0696193		0	12	Inf	0.160837
R4XVY0	Methylcrotonyl-CoA carboxylase carboxyl transferase subunit	70	86	1.22857	0.073479		45	64	1.42222	0.204517
R4XS23	2-isopropylmalate synthase	36	15	0.416667	0.073562		4	8	2	0.874541
R4XI29	5-methyltetrahydropteroyltriglutamate--homocysteine methyltransferase	182	193	1.06044	0.073935		30	93	3.1	4.83922e-07
R4XNS7	50S ribosomal protein L2	178	189	1.0618	0.0766407		69	67	0.971014	2.38018e-08
R4Y0B1	Putative lipoprotein	28	8	0.285714	0.0837418		7	15	2.14286	0.694716
R4XV76	Branched-chain amino acid ABC transporter, amino acid-binding protein (TC 3.A.1.4.1)	209	181	0.866029	0.0842613		48	48	1	0.000199016
R4XIV6	30S ribosomal protein S1	265	271	1.02264	0.0959948		110	325	2.95455	9.40779e-62
R4XSP5	ATPase	45	25	0.555556	0.097062		23	22	0.956522	0.0575686
R4XYG5	Chaperone protein ClpB	139	115	0.827338	0.100304		43	64	1.48837	0.378767
R4XSB7	L-ectoine synthase	11	28	2.54545	0.101115		1	14	14	0.149437
R4XQ48	Chaperone protein HtpG	122	134	1.09836	0.102571		14	58	4.14286	5.03397e-05
R4XRM4	Peptidylprolyl isomerase	101	79	0.782178	0.106482		24	23	0.958333	0.0480991
R4XSR7	30S ribosomal protein S4	124	101	0.814516	0.106897		41	71	1.73171	0.744473
R4Y0C1	ABC transporter substrate-binding protein	305	274	0.898361	0.107528		85	104	1.22353	1.2441e-05
R4XSD0	COG0028: Thiamine pyrophosphate-requiring enzymes	19	1	0.0526316	0.113969		7	4	0.571429	0.372303
R4XIC7	Dihydrolipoyl dehydrogenase	180	155	0.861111	0.117058		41	50	1.21951	0.0334583
R4XMH3	ATP synthase subunit beta	293	263	0.897611	0.117361		104	198	1.90385	0.00354336
R4XXU6	Cold shock protein CspA	122	133	1.09016	0.123665		NA	NA	NA	NA
R4XSL4	DNA-directed RNA polymerase subunit beta	325	294	0.904615	0.12678		76	148	1.94737	0.0118165
R4XTB2	TRAP-type transport system, periplasmic component, predicted N-acetylneuraminate-binding protein	50	64	1.28	0.128141		14	29	2.07143	0.504585
R4XUL8	Outer membrane chaperone Skp (OmpH) @ Outer membrane protein H	112	123	1.09821	0.134047		11	27	2.45455	0.309322
R4Y2H7	Lon protease	39	21	0.538462	0.134102		15	6	0.4	0.0268935
R4XJA3	Methylmalonate-semialdehyde dehydrogenase	201	208	1.03483	0.135282		72	100	1.38889	0.0208411
R4XU27	Dihydrolipoyl dehydrogenase	108	119	1.10185	0.138384		43	80	1.86047	0.322966
R4XSC9	Carbamoyl-phosphate synthase (glutamine-hydrolyzing)	118	97	0.822034	0.146737		66	94	1.42424	0.0649341
R4XZJ0	Aconitate hydratase	212	187	0.882075	0.151209		66	104	1.57576	0.497856
R4XWE2	50S ribosomal protein L11	51	64	1.2549	0.151957		12	41	3.41667	0.0139977
R4XSX6	Alanine--tRNA ligase	49	62	1.26531	0.154329		19	40	2.10526	0.326897
R4XR16	DNA gyrase subunit A	62	44	0.709677	0.160537		15	27	1.8	0.810783
R4XJ49	Dihydrolipoyllysine-residue succinyltransferase component of 2-oxoglutarate dehydrogenase complex	230	205	0.891304	0.173501		78	180	2.30769	4.46254e-09
R4XX64	Uncharacterized protein	50	33	0.66	0.173889		22	62	2.81818	0.00300994
R4XSL0	Transcription termination/antitermination protein NusG	55	67	1.21818	0.175034		8	28	3.5	0.0860973
R4XII6	50S ribosomal protein L9	116	125	1.07759	0.183868		15	44	2.93333	0.0260978
R4XPD9	Branched-chain amino acid ABC transporter, amino acid-binding protein (TC 3.A.1.4.1)	48	60	1.25	0.184397		21	48	2.28571	0.126999
R4Y1B7	Phosphoenolpyruvate synthase	114	123	1.07895	0.186605		31	28	0.903226	0.00591019
R4XTS3	4-hydroxyphenylpyruvate dioxygenase	105	86	0.819048	0.18721		23	51	2.21739	0.136808
R4XS44	Acetyl-CoA C-acyltransferase	180	186	1.03333	0.188832		46	92	2	0.0707821
R4XMP5	Ubiquinol cytochrome C oxidoreductase,cytochrome C1 subunit	40	24	0.6	0.190836		23	24	1.04348	0.0958331
R4XJA8	Isocitrate dehydrogenase [NADP]	90	72	0.8	0.197817		24	45	1.875	0.553336
R4XX13	60 kDa chaperonin	249	224	0.899598	0.199603		82	89	1.08537	3.04973e-08
R4XUG5	Elongation factor Ts	191	196	1.02618	0.205347		72	131	1.81944	0.190375
R4XM05	Putative c'cytochrome	73	56	0.767123	0.205886		8	12	1.5	0.87903
R4XNI4	Malate synthase G	29	14	0.482759	0.207479		13	12	0.923077	0.261124
R4XTA1	Tetrathionate reductase subunit A	52	36	0.692308	0.208168		22	32	1.45455	0.591395
R4XI96	Translation initiation factor IF-2	168	147	0.875	0.213149		24	62	2.58333	0.00993437
R4Y283	Xylose ABC transporter, periplasmic xylose-binding protein XylF	118	126	1.0678	0.213411		39	99	2.53846	6.76171e-05
R4XJ99	Propionate--CoA ligase	40	25	0.625	0.224304		7	18	2.57143	0.457593
R4Y1I7	Rieske [2Fe-2S] domain protein	19	5	0.263158	0.22673		12	8	0.666667	0.162544
R4XSQ6	30S ribosomal protein S8	40	51	1.275	0.229597		7	11	1.57143	0.940473
R4XUZ5	Membrane proteins related to metalloendopeptidases	17	29	1.70588	0.230337		28	33	1.17857	0.112767
R4XWG0	Elongation factor G	225	202	0.897778	0.231786		58	109	1.87931	0.144148
R4XS22	Polyribonucleotide nucleotidyltransferase	150	156	1.04	0.23392		32	40	1.25	0.122197
R4Y083	Aldehyde dehydrogenase B	92	75	0.815217	0.235385		31	48	1.54839	0.676655
R4XPC1	Adenosylhomocysteinase	228	205	0.899123	0.236651		46	86	1.86957	0.268655
R4XRY3	Outer membrane protein W	49	34	0.693878	0.238778		8	19	2.375	0.505863
R4XWT8	Superoxide dismutase [Cu-Zn]	29	40	1.37931	0.247667		3	3	1	0.816755
R4XWE4	Transcription elongation factor GreA	93	101	1.08602	0.253812		7	19	2.71429	0.390009
R4XMN7	Urocanate hydratase	110	117	1.06364	0.263437		45	63	1.4	0.165878
R4XM11	ATP synthase subunit b	176	180	1.02273	0.266285		17	36	2.11765	0.367131
R4XSU3	Putative exported protein	25	12	0.48	0.275213		11	13	1.18182	0.536353
R4XRW1	Preprotein translocase subunit YajC (TC 3.A.5.1.1)	27	14	0.518519	0.278859		7	12	1.71429	0.966412
R4XYT1	Uncharacterized protein	27	14	0.518519	0.278859		6	3	0.5	0.415276
R4XXU1	Trigger factor	258	258	1	0.28101		76	134	1.76316	0.377456
R4XSE9	RNA-binding protein Hfq	30	17	0.566667	0.284388		3	10	3.33333	0.55803
R4XVP5	Glutamate synthase [NADPH] large chain	8	19	2.375	0.284876		18	20	1.11111	0.245642
R4XWT2	Transcription termination factor Rho	51	60	1.17647	0.288747		23	39	1.69565	0.931173
R4XU94	50S ribosomal protein L13	56	42	0.75	0.290861		10	37	3.7	0.0173691
R4XSV3	Nucleoside diphosphate kinase	49	58	1.18367	0.292512		3	5	1.66667	0.998526
R4Y2P4	Acetyl-CoA C-acyltransferase	102	86	0.843137	0.292608		39	38	0.974359	0.0016933
R4XXN0	10 kDa chaperonin	26	36	1.38462	0.293388		1	9	9	0.391113
R4XQQ4	Glycine dehydrogenase (decarboxylating)	24	34	1.41667	0.297194		12	25	2.08333	0.556016
R4Y0Y3	Putative peptidase	23	33	1.43478	0.299109		11	39	3.54545	0.0156035
R4XJF4	Leucine-, isoleucine-, valine-, threonine-, and alanine-binding protein	151	133	0.880795	0.300096		46	56	1.21739	0.0165132
R4XLJ3	Biotin carboxylase of acetyl-CoA carboxylase	61	47	0.770492	0.300382		38	47	1.23684	0.058229
R4XTW1	Elongation factor G	16	4	0.25	0.300526		22	13	0.590909	0.00585628
R4XXT7	Aromatic-amino-acid aminotransferase	89	96	1.07865	0.302213		29	47	1.62069	0.884552
R4XY56	Hypothetical membrane spanning protein	17	5	0.294118	0.302455		4	3	0.75	0.670087
R4XRC2	Citrate synthase	108	92	0.851852	0.304104		26	56	2.15385	0.136545
R4XNQ9	Chaperone protein DnaK	424	394	0.929245	0.305035		69	180	2.6087	2.64027e-14
R4Y0Z5	3-methylmercaptopropionyl-CoA dehydrogenase (DmdC)	45	32	0.711111	0.313141		14	13	0.928571	0.22965
R4XI12	Phenylacetate-coenzyme A ligase	38	47	1.23684	0.313809		33	55	1.66667	0.99055
R4XL77	Universal stress protein family	36	45	1.25	0.317788		6	11	1.83333	0.904775
R4XNY6	Putative aminotransferase	34	43	1.26471	0.3218		13	32	2.46154	0.22553
R4XIC4	Uncharacterized protein	32	41	1.28125	0.325845		6	13	2.16667	0.723938
R4XVS3	Ubiquinol-cytochrome c reductase iron-sulfur subunit	74	60	0.810811	0.326099		14	17	1.21429	0.462874
R4XYK7	Dipeptide-binding ABC transporter, periplasmic substrate-binding component (TC 3.A.1.5.2)	99	105	1.06061	0.327089		28	44	1.57143	0.763226
R4XMS0	Methylisocitrate lyase	75	61	0.813333	0.328135		50	45	0.9	8.2254e-06
R4XPL1	ABC transporter, ATP-binding protein	77	63	0.818182	0.332232		13	41	3.15385	0.0236348
R4XQA9	Homogentisate 1,2-dioxygenase	28	37	1.32143	0.334034		13	29	2.23077	0.388908
R4XW90	FOG: TPR repeat	3	13	4.33333	0.339141		6	13	2.16667	0.723938
R4XQM3	Dipeptide-binding ABC transporter, periplasmic substrate-binding component (TC 3.A.1.5.2) Putative hemin-binding lipoprotein	13	2	0.153846	0.339712		10	15	1.5	0.848948
R4XS81	Glutamate Aspartate periplasmic binding protein GltI (TC 3.A.1.3.4)	172	154	0.895349	0.342304		60	62	1.03333	1.00094e-05
R4XSA1	Fructose-bisphosphate aldolase class II	129	113	0.875969	0.34667		40	44	1.1	0.00846495
R4XRN4	Alkyl hydroperoxide reductase protein C	247	246	0.995951	0.34735		33	66	2	0.194812
R4XNC7	DNA topoisomerase	42	30	0.714286	0.353365		14	30	2.14286	0.432995
R4XX08	Universal stress protein family	110	95	0.863636	0.354197		37	43	1.16216	0.0302501
R4XIL0	Ribonuclease E	133	117	0.879699	0.355189		18	57	3.16667	0.00157753
R4Y0C5	3-ketoacyl-CoA thiolase	66	53	0.80303	0.356503		14	32	2.28571	0.308846
R4XJD1	Lipid A deacylase	21	10	0.47619	0.356663		0	8	Inf	0.349724
R4XPX2	2-methylcitrate dehydratase FeS dependent	25	14	0.56	0.365335		12	21	1.75	0.903191
R4XQ30	Protein translocase subunit SecA	48	36	0.75	0.366347		18	27	1.5	0.731217
R4XIT5	Electron transfer flavoprotein, alpha subunit	148	151	1.02027	0.366399		41	66	1.60976	0.796417
R4XUW7	Butyryl-CoA dehydrogenase	27	16	0.592593	0.36972		13	20	1.53846	0.849732
R4XV64	Outer membrane porin protein	169	171	1.01183	0.369772		71	93	1.30986	0.00334587
R4XLT5	Tyrosine--tRNA ligase	33	41	1.24242	0.371484		15	25	1.66667	0.995335
R4XJM3	Protein GrpE	77	83	1.07792	0.37386		5	15	3	0.434757
R4XZ38	Uncharacterized protein	9	18	2	0.374722		4	11	2.75	0.61128
R4XIV1	Electron transfer flavoprotein-ubiquinone oxidoreductase	30	19	0.633333	0.376359		10	13	1.3	0.671544
R4XYA8	Positive regulator of CheA protein activity (CheW)	30	19	0.633333	0.376359		6	10	1.66667	0.997728
R4XI64	DNA-binding protein HU-beta	121	106	0.876033	0.378256		4	16	4	0.274758
R4XSM3	30S ribosomal protein S7	75	81	1.08	0.378308		18	41	2.27778	0.196539
R4XQA7	Uncharacterized protein	55	43	0.781818	0.381863		1	8	8	0.458805
R4XM41	Inorganic pyrophosphatase	57	45	0.789474	0.386369		29	27	0.931034	0.0131054
R4XYB3	Alpha-2-macroglobulin	59	47	0.79661	0.390908		40	66	1.65	0.949226
R4XIJ5	HtrA protease/chaperone protein	37	26	0.702703	0.392132		17	24	1.41176	0.61739
R4XMT0	Enolase	61	49	0.803279	0.395478		38	35	0.921053	0.00098287
R4Y2W2	Aspartokinase	44	51	1.15909	0.397488		23	35	1.52174	0.703374
R4XZ42	Glutamine ABC transporter, periplasmic glutamine-binding protein (TC 3.A.1.3.2)	154	156	1.01299	0.403696		16	41	2.5625	0.0929395
R4XTB1	Phenylacetate-coenzyme A ligase	20	10	0.5	0.404889		9	10	1.11111	0.561864
R4XQW0	Phenylacetate-CoA oxygenase, PaaG subunit	18	26	1.44444	0.405502		5	4	0.8	0.614576
R4Y0F2	Histone-like protein	153	155	1.01307	0.406021		2	28	14	0.00394909
R4XL20	Quinolinate phosphoribosyltransferase [decarboxylating]	44	33	0.75	0.4083		34	23	0.676471	8.87076e-05
R4XV15	ATP synthase subunit alpha	445	434	0.975281	0.408317		112	146	1.30357	2.46421e-06
R4Y0S7	Cystathionine gamma-synthase	157	141	0.898089	0.409035		40	34	0.85	0.000144239
R4XWD0	Carbon starvation protein A	22	12	0.545455	0.409557		9	19	2.11111	0.637651
R4XVW1	Peroxiredoxin	16	24	1.5	0.410174		4	19	4.75	0.149155
R4XWH1	50S ribosomal protein L16	45	34	0.755556	0.410642		2	18	9	0.0864636
R4XSN2	30S ribosomal protein S3	105	109	1.0381	0.412872		19	39	2.05263	0.387808
R4XKY5	Maltodextrin glucosidase	92	79	0.858696	0.415173		32	22	0.6875	0.000264559
R4XIU8	ADP-L-glycero-D-manno-heptose-6-epimerase	34	41	1.20588	0.420891		17	20	1.17647	0.333698
R4XS41	Aconitate hydratase B	77	82	1.06494	0.425846		12	19	1.58333	0.910873
R4XIH6	Uncharacterized protein	29	19	0.655172	0.426146		4	13	3.25	0.458199
R4XN77	Methylcrotonyl-CoA carboxylase biotin-containing subunit	142	127	0.894366	0.426899		11	33	3	0.0859146
R4XMD9	Enoyl-CoA hydratase	52	41	0.788462	0.427256		14	19	1.35714	0.616686
R4Y1Z5	Uncharacterized protein	8	16	2	0.429181		5	9	1.8	0.935943
R4XZ58	TRAP-type C4-dicarboxylate transport system,periplasmic component	9	0	0	0.432254		2	5	2.5	0.844488
R4XXA1	Ribosome hibernation protein YhbH	10	1	0.1	0.434675		0	2	Inf	0.814661
R4XYL7	Glutamate dehydrogenase	191	174	0.910995	0.43638		61	93	1.52459	0.321706
R4XX88	Acetylglutamate kinase	12	3	0.25	0.439541		13	18	1.38462	0.672273
R4XYN7	Cold shock protein CspA	3	11	3.66667	0.441315		NA	NA	NA	NA
R4XQS2	UDP-glucose 4-epimerase	58	47	0.810345	0.441803		22	40	1.81818	0.691028
R4XJ55	RND efflux system, inner membrane transporter CmeB (AxyY)	2	10	5	0.443765		4	22	5.5	0.0729925
R4XRQ1	TonB-dependent hemin , ferrichrome receptor	2	10	5	0.443765		4	16	4	0.274758
R4XWQ5	Uncharacterized protein	2	10	5	0.443765		0	3	Inf	0.725437
R4XN37	Bacterioferritin	37	27	0.72973	0.445575		2	10	5	0.435345
R4XMS5	Imidazolonepropionase	22	29	1.31818	0.450017		11	27	2.45455	0.309322
R4XIM2	GTP-binding protein TypA/BipA	20	27	1.35	0.45498		2	3	1.5	0.970155
R4XL48	2-hydroxy-3-oxopropionate reductase	20	27	1.35	0.45498		18	17	0.944444	0.130699
R4XQ14	Long-chain-fatty-acid--CoA ligase	19	10	0.526316	0.456816		14	18	1.28571	0.537012
R4XXY4	ATP-dependent Clp protease ATP-binding subunit ClpX	19	26	1.36842	0.457473		21	14	0.666667	0.0145001
R4XKV4	18K peptidoglycan-associated outer membrane lipoprotein Peptidoglycan-associated lipoprotein Outer membrane protein P6 OmpA/MotB	131	133	1.01527	0.459187		18	31	1.72222	0.901608
R4Y311	Cyclopropane-fatty-acyl-phospholipid synthase	20	11	0.55	0.459314		14	19	1.35714	0.616686
R4XJG2	Chromosome partition protein Smc	44	34	0.772727	0.462983		41	38	0.926829	0.000418785
R4XTD3	Glutamyl-tRNA(Gln) amidotransferase subunit A	39	45	1.15385	0.463832		43	59	1.37209	0.143168
R4XRM3	Phosphoglycerate kinase	61	66	1.08197	0.465185		22	30	1.36364	0.441072
R4XIB9	Phenylacetate-CoA oxygenase/reductase, PaaK subunit	37	43	1.16216	0.46888		0	7	Inf	0.413163
R4XJI1	NADH-ubiquinone oxidoreductase chain F	24	15	0.625	0.469385		16	13	0.8125	0.111863
R4XUI8	Similar to 5-oxoprolinase	47	37	0.787234	0.470558		24	40	1.66667	0.992942
R4XHS6	Succinyl-CoA ligase [ADP-forming] subunit alpha	140	126	0.9	0.47782		33	69	2.09091	0.0995934
R4XLT9	N-acetyl-gamma-glutamyl-phosphate reductase	51	41	0.803922	0.480763		30	27	0.9	0.00746848
R4XLM0	Phosphate regulon transcriptional regulatory protein PhoB (SphR)	9	16	1.77778	0.48282		10	12	1.2	0.588636
R4XTT0	Uncharacterized protein	9	16	1.77778	0.48282		15	27	1.8	0.810783
R4XNT7	30S ribosomal protein S14	52	42	0.807692	0.483333		3	13	4.33333	0.349209
R4XN96	50S ribosomal protein L10	97	100	1.03093	0.488364		9	47	5.22222	0.000183324
R4XLW7	Sugar kinases, ribokinase family	54	44	0.814815	0.488496		30	30	1	0.0200802
R4XSG0	Transaldolase	32	23	0.71875	0.489887		11	18	1.63636	0.972546
R4XS72	Ribosomal silencing factor RsfS	6	13	2.16667	0.49057		2	11	5.5	0.369792
R4XSB9	Hydroxymethylpyrimidine ABC transporter,substrate-binding component	78	67	0.858974	0.49229		23	34	1.47826	0.618798
R4XU95	Histidine kinase	11	3	0.272727	0.493881		15	10	0.666667	0.0808246
R4Y0C3	Long-chain-fatty-acid--CoA ligase	11	3	0.272727	0.493881		4	11	2.75	0.61128
R4XW37	NADP-dependent malic enzyme	34	25	0.735294	0.495087		12	7	0.583333	0.13019
R4XIC1	Homoserine dehydrogenase	4	11	2.75	0.495774		6	11	1.83333	0.904775
R4XV42	Peptidylprolyl isomerase	49	54	1.10204	0.495968		15	39	2.6	0.100833
R4XJL8	Putative zinc protease	13	5	0.384615	0.499104		17	18	1.05882	0.230038
R4XTF2	Phenylalanine--tRNA ligase beta subunit	25	31	1.24	0.499794		1	14	14	0.149437
R4XNE5	30S ribosomal protein S5	60	50	0.833333	0.50416		17	53	3.11765	0.00388689
R4XNM2	Putative extracellular solute-binding protein	60	50	0.833333	0.50416		17	42	2.47059	0.10903
R4XU08	Butyryl-CoA dehydrogenase	83	72	0.86747	0.505379		41	69	1.68293	0.926407
R4XIW1	Chorismate mutase I	0	7	Inf	0.50627		5	10	2	0.843706
R4XM56	Protein RecA	61	51	0.836066	0.506796		17	29	1.70588	0.932763
R4XMB6	ATP synthase subunit delta	44	49	1.11364	0.509108		0	11	Inf	0.198625
R4XU81	Acetyltransferase component of pyruvate dehydrogenase complex	21	27	1.28571	0.510334		4	28	7	0.012646
R4XV65	Endoribonuclease L-PSP	43	48	1.11628	0.511758		7	13	1.85714	0.873753
R4XLV0	Ornithine carbamoyltransferase	18	10	0.555556	0.512288		5	10	2	0.843706
R4XPV5	Enoyl-CoA hydratase	65	69	1.06154	0.513184		12	38	3.16667	0.0351203
R4XUJ5	Putative oxidoreductase	19	11	0.578947	0.514946		23	12	0.521739	0.00216353
R4Y0E1	L-proline glycine betaine binding ABC transporter protein ProX (TC 3.A.1.12.1)	19	25	1.31579	0.515647		17	25	1.47059	0.701891
R4XRC4	ATP synthase gamma chain	108	110	1.01852	0.518712		36	63	1.75	0.716457
R4XPE7	Aspartyl/glutamyl-tRNA(Asn/Gln) amidotransferase subunit B	17	23	1.35294	0.520989		15	20	1.33333	0.563213
R4XML6	Cytochrome c oxidase subunit 2	67	57	0.850746	0.522764		15	20	1.33333	0.563213
R4XUU8	FIG140336: TPR domain protein	22	14	0.636364	0.522964		10	26	2.6	0.273881
R4XYH1	Uridylate kinase	46	37	0.804348	0.526896		11	18	1.63636	0.972546
R4XZJ4	Translation elongation factor P	37	42	1.13514	0.527806		18	37	2.05556	0.409748
R4XM67	Indoleacetamide hydrolase	14	20	1.42857	0.529055		8	12	1.5	0.87903
R4XYD0	Adenylate kinase	58	62	1.06897	0.531959		11	19	1.72727	0.934353
R4XQU5	Putative cyclase	28	20	0.714286	0.539189		5	16	3.2	0.369259
R4Y2Y6	3-hydroxyisobutyrate dehydrogenase	10	16	1.6	0.539907		7	13	1.85714	0.873753
R4XWL0	DNA-directed RNA polymerase subunit alpha	100	102	1.02	0.540313		17	39	2.29412	0.210492
R4XVT6	Putative gluthatione transporter,solute-binding component	29	21	0.724138	0.541918		19	21	1.10526	0.215522
R4XY45	Nitrogen regulatory protein P-II	29	21	0.724138	0.541918		2	6	3	0.754326
R4XWR1	Tartrate dehydrogenase	31	36	1.16129	0.544107		15	23	1.53333	0.819862
R4XLW0	Ribonucleoside-diphosphate reductase	121	122	1.00826	0.544514		41	102	2.4878	7.93825e-05
R4XII2	Uncharacterized protein	8	1	0.125	0.546126		3	3	1	0.816755
R4Y1B2	Ribosome-recycling factor	31	23	0.741935	0.547396		3	3	1	0.816755
R4XNX4	Acetyltransferase (GNAT) family protein	9	2	0.222222	0.548872		0	4	Inf	0.639794
R4XQI9	Homolog of E. coli HemY protein	9	2	0.222222	0.548872		5	14	2.8	0.506503
R4XMS8	Zn-dependent hydrolases, including glyoxylases	51	55	1.07843	0.551075		8	11	1.375	0.787942
R4XL43	Cell division protein ZapA	10	3	0.3	0.551624		0	4	Inf	0.639794
R4XIS1	Citrate synthase	124	112	0.903226	0.555252		40	74	1.85	0.383974
R4Y0E2	Non-specific DNA-binding protein Dps / Iron-binding ferritin-like antioxidant protein / Ferroxidase	34	26	0.764706	0.555663		2	12	6	0.310751
R4XII4	Probable cytosol aminopeptidase	49	53	1.08163	0.556598		39	46	1.17949	0.0274497
R4XN34	Uncharacterized ABC transporter, auxiliary component YrbC	12	5	0.416667	0.55715		6	11	1.83333	0.904775
R4XNV8	50S ribosomal protein L18	48	52	1.08333	0.559369		4	34	8.5	0.00140174
R4XSR1	50S ribosomal protein L15	58	49	0.844828	0.559717		9	24	2.66667	0.291467
R4XMP8	Outer membrane protein assembly factor BamD	1	7	7	0.564725		1	5	5	0.696194
R4XUH6	Asp-tRNAAsn/Glu-tRNAGln amidotransferase A subunit and related amidases	15	8	0.533333	0.565489		14	14	1	0.278154
R4XJ61	Succinate dehydrogenase iron-sulfur subunit	68	71	1.04412	0.566431		25	14	0.56	0.00127361
R4XNV1	50S ribosomal protein L24	84	74	0.880952	0.569369		14	25	1.78571	0.84136
R4XUH7	3-hydroxyacyl-[acyl-carrier-protein] dehydratase FabZ	39	31	0.794872	0.569577		28	39	1.39286	0.376065
R4XMP6	PhbF	17	10	0.588235	0.571082		6	13	2.16667	0.723938
R4Y2X0	Putative chromate reductase	17	10	0.588235	0.571082		1	8	8	0.458805
R4XNT4	Putative aldehyde dehydrogenase	66	69	1.04545	0.572028		39	64	1.64103	0.91801
R4XUX9	Putative exported protein	40	32	0.8	0.572379		2	10	5	0.435345
R4Y2U6	Succinate-semialdehyde dehydrogenase [NADP+]	18	11	0.611111	0.573888		17	12	0.705882	0.0573062
R4XJ42	NADH-quinone oxidoreductase subunit C	19	24	1.26316	0.577442		7	8	1.14286	0.670815
R4XNE0	50S ribosomal protein L5	109	110	1.00917	0.577861		16	66	4.125	4.2309e-06
R4XJD9	Uncharacterized protein	43	35	0.813953	0.580826		0	6	Inf	0.482957
R4Y0M6	Protein HflC	62	65	1.04839	0.5833		22	35	1.59091	0.852083
R4XNU7	30S ribosomal protein S11	84	86	1.02381	0.584822		27	66	2.44444	0.0138041
R4XZV1	Nitrous-oxide reductase	22	15	0.681818	0.585177		7	13	1.85714	0.873753
R4XME4	Phenylacetate-CoA oxygenase, PaaH subunit	15	20	1.33333	0.588763		0	2	Inf	0.814661
R4XTP7	Pyruvate dehydrogenase E1 component	136	124	0.911765	0.588908		76	61	0.802632	2.12749e-14
R4XQ75	Putative exported protein	37	41	1.10811	0.590291		13	23	1.76923	0.872178
R4XWG6	50S ribosomal protein L23	69	60	0.869565	0.590648		12	44	3.66667	0.00499004
R4XP55	Glutaredoxin 3 (Grx3)	13	18	1.38462	0.594462		NA	NA	NA	NA
R4XJG0	30S ribosomal protein S15	80	82	1.025	0.59621		3	17	5.66667	0.160539
R4XRP9	NADH-quinone oxidoreductase subunit D	27	20	0.740741	0.599431		7	17	2.42857	0.531294
R4XNC3	30S ribosomal protein S17	33	37	1.12121	0.601728		1	7	7	0.532606
R4XL23	Phosphoribosylformylglycinamidine cyclo-ligase	29	22	0.758621	0.605177		10	19	1.9	0.782028
R4XI09	Thiol peroxidase, Bcp-type	9	14	1.55556	0.605935		0	5	Inf	0.558702
R4XSM7	50S ribosomal protein L4	99	100	1.0101	0.606364		14	42	3	0.0288528
R4Y0T0	Zn-dependent protease with chaperone function PA4632	7	1	0.142857	0.606724		7	9	1.28571	0.757896
R4XWV8	30S ribosomal protein S16	75	66	0.88	0.607844		0	9	Inf	0.292841
R4XNB7	30S ribosomal protein S19	30	23	0.766667	0.608059		0	8	Inf	0.349724
R4XUA5	Glutamate--tRNA ligase	8	13	1.625	0.608819		4	7	1.75	0.967209
R4XUD9	Uncharacterized protein	8	13	1.625	0.608819		11	21	1.90909	0.752049
R4XPH8	Branched-chain amino acid aminotransferase	8	2	0.25	0.609609		4	8	2	0.874541
R4XSP7	Inosine-5'-monophosphate dehydrogenase	8	2	0.25	0.609609		0	3	Inf	0.725437
R4XN69	Cold shock protein CspG	30	34	1.13333	0.61037		NA	NA	NA	NA
R4XT03	RNA polymerase sigma factor RpoD	31	24	0.774194	0.610947		6	17	2.83333	0.412023
R4XS47	Uncharacterized protein	9	3	0.333333	0.612501		NA	NA	NA	NA
R4XWF1	Putative amidase	9	3	0.333333	0.612501		4	11	2.75	0.61128
R4XM83	30S ribosomal protein S18	77	68	0.883117	0.613625		9	26	2.88889	0.19758
R4XHK1	Ferric siderophore transport system, periplasmic binding protein TonB	6	11	1.83333	0.614604		3	4	1.33333	0.908495
R4XRX0	Molybdopterin biosynthesis protein MoeA	10	4	0.4	0.615398		6	6	1	0.64244
R4XL84	Indolepyruvate ferredoxin oxidoreductase, alpha and beta subunits	5	10	2	0.617506		7	12	1.71429	0.966412
R4XWB6	Aspartate aminotransferase	5	10	2	0.617506		3	3	1	0.816755
R4Y173	Nitrogen regulation protein NR(I)	34	27	0.794118	0.619647		1	15	15	0.11916
R4XKQ7	UDP-N-acetylmuramate--L-alanine ligase	4	9	2.25	0.620413		6	2	0.333333	0.351632
R4XUR4	D-3-phosphoglycerate dehydrogenase	4	9	2.25	0.620413		10	13	1.3	0.671544
R4XNL6	50S ribosomal protein L34	26	30	1.15385	0.621978		5	7	1.4	0.878242
R4XW20	TRAP transporter solute receptor, TAXI family	35	28	0.8	0.622559		20	30	1.5	0.702633
R4XZK7	Cytochrome c oxidase subunit CcoN	3	8	2.66667	0.623327		2	9	4.5	0.507143
R4XMW6	Acetylornithine aminotransferase	48	51	1.0625	0.623544		18	40	2.22222	0.240118
R4Y0W0	Phenylalanine--tRNA ligase alpha subunit	25	29	1.16	0.624895		8	14	1.75	0.935148
R4XR89	Acetoacetyl-CoA reductase	81	72	0.888889	0.62526		14	29	2.07143	0.504585
R4XWE8	DNA-directed RNA polymerase subunit beta'	453	438	0.966887	0.625498		123	171	1.39024	8.53567e-05
R4XL10	Uncharacterized protein	2	7	3.5	0.626247		NA	NA	NA	NA
R4XXB6	Uncharacterized protein	2	7	3.5	0.626247		4	4	1	0.757136
R4XPI3	Methionine ABC transporter substrate-binding protein	59	51	0.864407	0.62683		6	16	2.66667	0.48171
R4XWX8	HflK protein	24	28	1.16667	0.627818		23	30	1.30435	0.334699
R4XI37	Aspartate carbamoyltransferase	69	71	1.02899	0.628035		41	55	1.34146	0.122924
R4XZV8	Iron-regulated protein A	1	6	6	0.629172		5	4	0.8	0.614576
R4XV93	Uncharacterized protein	0	5	Inf	0.632104		8	13	1.625	0.971749
R4XWV3	Glycerol-3-phosphate ABC transporter,periplasmic glycerol-3-phosphate-binding protein (TC 3.A.1.1.3)	0	5	Inf	0.632104		1	6	6	0.611981
R4Y114	Tetrathionate reductase subunit B	16	10	0.625	0.632907		8	5	0.625	0.332201
R4XLU5	TRAP-type transport system, periplasmic component, predicted N-acetylneuraminate-binding protein	44	47	1.06818	0.635259		11	25	2.27273	0.433582
R4XW19	Probable transmembrane protein	62	54	0.870968	0.635627		11	20	1.81818	0.842142
R4XJ87	Succinyl-CoA:3-ketoacid-coenzyme A transferase subunit B	18	12	0.666667	0.638791		15	40	2.66667	0.0788131
R4XMY5	Acetyl-coenzyme A carboxylase carboxyl transferase subunit beta	19	13	0.684211	0.641741		4	9	2.25	0.783563
R4Y0V7	GMP synthase [glutamine-hydrolyzing]	19	23	1.21053	0.642518		12	25	2.08333	0.556016
R4XUY8	60 kDa chaperonin	787	747	0.949174	0.646874		200	327	1.635	0.501493
R4XJD5	Acetylornithine deacetylase	17	21	1.23529	0.648439		8	11	1.375	0.787942
R4XWL9	5-methyltetrahydropteroyltriglutamate--homocysteine methyltransferase	62	64	1.03226	0.648659		9	16	1.77778	0.903983
R4XXI8	Molecular chaperone (small heat shock protein)	22	16	0.727273	0.650625		6	10	1.66667	0.997728
R4XYI5	Thymidylate synthase	22	16	0.727273	0.650625		6	6	1	0.64244
R4XQY3	Putative exported protein	38	41	1.07895	0.653004		28	30	1.07143	0.0528395
R4XHU4	MotA/TolQ/ExbB proton channel family protein	23	17	0.73913	0.653597		8	7	0.875	0.461657
R4XYJ5	Phosphoglucosamine mutase	23	17	0.73913	0.653597		10	15	1.5	0.848948
R4XN48	Catalase	69	61	0.884058	0.656354		27	40	1.48148	0.565915
R4XTY9	Dihydroxy-acid dehydratase	36	39	1.08333	0.658963		15	36	2.4	0.196885
R4XN47	Sec-independent protein translocase protein TatA	13	17	1.30769	0.660346		1	4	4	0.784332
R4XTJ4	Dihydrolipoamide acyltransferase component of branched-chain alpha-keto acid dehydrogenase complex	58	60	1.03448	0.660568		35	72	2.05714	0.107711
R4XWJ0	50S ribosomal protein L14	71	63	0.887324	0.662325		15	49	3.26667	0.00497458
R4XQX2	Phosphopantetheine adenylyltransferase	26	20	0.769231	0.662548		2	11	5.5	0.369792
R4XHT4	Permeases of the major facilitator superfamily	12	16	1.33333	0.663336		2	13	6.5	0.258294
R4XN57	Stringent starvation protein A	34	37	1.08824	0.664945		12	21	1.75	0.903191
R4XRN1	Histidine ammonia-lyase	34	37	1.08824	0.664945		8	23	2.875	0.257453
R4XN02	Bifunctional protein GlmU	27	21	0.777778	0.665542		14	15	1.07143	0.333199
R4XW12	Isocitrate dehydrogenase [NADP]	214	209	0.976636	0.665836		36	68	1.88889	0.343577
R4Y0G8	Phosphoribosylamine--glycine ligase	11	15	1.36364	0.666332		13	5	0.384615	0.0522305
R4Y122	Putative heat shock HSP20-related protein	11	15	1.36364	0.666332		3	7	2.33333	0.813885
R4XPZ3	DNA-3-methyladenine glycosylase	5	0	0	0.667153		0	3	Inf	0.725437
R4XU20	Uncharacterized protein	5	0	0	0.667153		0	2	Inf	0.814661
R4XYH4	Glycine cleavage system H protein	10	14	1.4	0.669333		0	6	Inf	0.482957
R4XNM0	Dipeptide-binding ABC transporter, periplasmic substrate-binding component (TC 3.A.1.5.2) Putative hemin-binding lipoprotein	6	1	0.166667	0.670156		4	10	2.5	0.695455
R4XWY1	Uncharacterized protein	6	1	0.166667	0.670156		0	1	Inf	0.906359
R4XYL1	Glutamine ABC transporter, periplasmic glutamine-binding protein (TC 3.A.1.3.2)	32	35	1.09375	0.670947		6	31	5.16667	0.0140758
R4XPY0	Outer membrane lipoprotein omp16	7	2	0.285714	0.673163		3	7	2.33333	0.813885
R4XPH0	Orotate phosphoribosyltransferase	8	12	1.5	0.675351		9	12	1.33333	0.728962
R4XIZ4	Tryptophan synthase	8	3	0.375	0.676176		5	13	2.6	0.584029
R4XMH6	ATP synthase subunit c	8	3	0.375	0.676176		7	14	2	0.782795
R4XP47	Putative two-component response regulator	8	3	0.375	0.676176		0	5	Inf	0.558702
R4XP49	ATP-dependent protease ATPase subunit HslU	52	54	1.03846	0.678592		8	22	2.75	0.309798
R4Y0C0	ABC transporter ATP-binding protein	29	32	1.10345	0.67999		12	18	1.5	0.819085
R4XTA8	50S ribosomal protein L35	6	10	1.66667	0.681389		6	10	1.66667	0.997728
R4XUD8	Flagellar M-ring protein	6	10	1.66667	0.681389		7	12	1.71429	0.966412
R4XZY6	4-hydroxy-tetrahydrodipicolinate synthase	55	48	0.872727	0.681993		16	23	1.4375	0.673003
R4XIA7	NAD(P) transhydrogenase alpha subunit	5	9	1.8	0.684417		6	7	1.16667	0.728211
R4XUD2	Methyltransferase	5	9	1.8	0.684417		8	19	2.375	0.505863
R4XN13	Cytochrome b	11	6	0.545455	0.685246		6	15	2.5	0.557358
R4XRD3	Molybdenum cofactor biosynthesis protein B	11	6	0.545455	0.685246		0	8	Inf	0.349724
R4XNR8	50S ribosomal protein L3	117	116	0.991453	0.686496		36	41	1.13889	0.0273796
R4XNS2	50S ribosomal protein L22	49	51	1.04082	0.687674		9	26	2.88889	0.19758
R4XSG2	DNA gyrase subunit B	49	51	1.04082	0.687674		13	17	1.30769	0.589325
R4XUX4	N utilization substance protein B homolog	12	7	0.583333	0.68828		0	9	Inf	0.292841
R4XLX1	Enoyl-CoA hydratase	3	7	2.33333	0.690486		4	3	0.75	0.670087
R4Y309	Xylose import ATP-binding protein XylG	3	7	2.33333	0.690486		5	9	1.8	0.935943
R4Y2L1	30S ribosomal protein S20	25	28	1.12	0.69212		NA	NA	NA	NA
R4XJ40	Tryptophan--tRNA ligase	2	6	3	0.693528		8	11	1.375	0.787942
R4XT65	Inosine-5'-monophosphate dehydrogenase	2	6	3	0.693528		1	15	15	0.11916
R4XZS1	6-phosphogluconolactonase	2	6	3	0.693528		11	10	0.909091	0.332699
R4XUV1	50S ribosomal protein L25	59	52	0.881356	0.694136		2	14	7	0.212318
R4XHN7	Glutathione S-transferase family protein	14	9	0.642857	0.694362		0	9	Inf	0.292841
R4XIT2	RND efflux system, outer membrane lipoprotein CmeC	1	5	5	0.696575		9	24	2.66667	0.291467
R4XKD3	ATP-dependent RNA helicase Bcep18194_A5658	1	5	5	0.696575		6	10	1.66667	0.997728
R4XQ71	Superoxide dismutase	1	5	5	0.696575		3	3	1	0.816755
R4XRN9	Uncharacterized protein	1	5	5	0.696575		2	4	2	0.936738
R4XTC8	Glutamate dehydrogenase	1	5	5	0.696575		12	20	1.66667	0.996133
R4Y0M1	GTPase Der	1	5	5	0.696575		6	5	0.833333	0.56119
R4XMR6	Succinate dehydrogenase flavoprotein subunit	83	75	0.903614	0.698596		26	50	1.92308	0.430652
R4XSW5	Diaminobutyrate-pyruvate aminotransferase	0	4	Inf	0.699627		7	10	1.42857	0.848165
R4Y029	Flagellin	0	4	Inf	0.699627		3	4	1.33333	0.908495
R4XQ06	Acetoacetyl-CoA reductase	16	11	0.6875	0.700464		12	19	1.58333	0.910873
R4XXY9	Cold shock-like protein	16	11	0.6875	0.700464		NA	NA	NA	NA
R4Y094	Cytochrome c oxidase subunit CcoO	16	11	0.6875	0.700464		8	8	1	0.535694
R4XIE7	Succinyl-CoA ligase [ADP-forming] subunit beta	219	205	0.936073	0.700969		63	124	1.96825	0.0250424
R4XM06	ATP synthase epsilon chain	22	25	1.13636	0.701269		0	4	Inf	0.639794
R4Y0H4	Putative exported protein	22	25	1.13636	0.701269		10	20	2	0.693978
R4XP61	Putative lipoprotein	44	46	1.04545	0.702912		10	37	3.7	0.0173691
R4XRH8	Formate dehydrogenase O alpha subunit	17	12	0.705882	0.703522		14	17	1.21429	0.462874
R4XP65	50S ribosomal protein L27	21	24	1.14286	0.704329		0	3	Inf	0.725437
R4XRX2	ATP-dependent zinc metalloprotease FtsH	21	24	1.14286	0.704329		10	42	4.2	0.00304932
R4XWN7	Single-stranded DNA-binding protein	21	24	1.14286	0.704329		6	43	7.16667	0.000114911
R4XPX0	Chaperone SurA	18	13	0.722222	0.706585		5	9	1.8	0.935943
R4XT73	Site-determining protein	18	13	0.722222	0.706585		11	14	1.27273	0.615982
R4XLM9	Enoyl-[acyl-carrier-protein] reductase [NADH]	40	42	1.05	0.715189		26	25	0.961538	0.0330448
R4XY94	Dihydrolipoyl dehydrogenase	66	59	0.893939	0.715574		9	24	2.66667	0.291467
R4XKT3	Uncharacterized protein	21	16	0.761905	0.715803		2	0	0	0.698188
R4XTY0	30S ribosomal protein S2	112	103	0.919643	0.718426		47	63	1.34043	0.0760323
R4XV34	DNA-directed RNA polymerase subunit omega	22	17	0.772727	0.718885		NA	NA	NA	NA
R4XZP1	Molybdenum ABC transporter, periplasmic molybdenum-binding protein ModA (TC 3.A.1.8.1)	22	17	0.772727	0.718885		7	12	1.71429	0.966412
R4XR48	Cytochrome oxidase biogenesis protein Sco1/SenC/PrrC, putative copper metallochaperone	23	18	0.782609	0.721971		9	14	1.55556	0.91008
R4XQS8	Probable bifunctional hydroxylase/oxidoreductase	15	18	1.2	0.722785		4	15	3.75	0.329369
R4XS27	Glycerol-3-phosphate ABC transporter,periplasmic glycerol-3-phosphate-binding protein (TC 3.A.1.1.3)	15	18	1.2	0.722785		12	14	1.16667	0.486516
R4XX85	Uncharacterized protein	15	18	1.2	0.722785		5	9	1.8	0.935943
R4XU84	Serine hydroxymethyltransferase	82	82	1	0.724675		18	19	1.05556	0.201326
R4XI61	Histidinol-phosphate aminotransferase	24	19	0.791667	0.725062		7	16	2.28571	0.610579
R4XQG1	Phospho-2-dehydro-3-deoxyheptonate aldolase	24	19	0.791667	0.725062		3	2	0.666667	0.72746
R4Y1B1	Bifunctional protein PutA	24	19	0.791667	0.725062		11	22	2	0.665216
R4XP14	Lipopolysaccharide export system protein LptA	25	20	0.8	0.728158		15	25	1.66667	0.995335
R4XHQ5	Threonine synthase	13	16	1.23077	0.728973		13	15	1.15385	0.439295
R4XLC9	Enoyl-CoA hydratase	13	16	1.23077	0.728973		15	16	1.06667	0.295924
R4XV44	Protein YicC	12	15	1.25	0.732074		4	6	1.5	0.939677
R4XM76	5-methyltetrahydrofolate--homocysteine methyltransferase	4	0	0	0.732924		5	10	2	0.843706
R4XMZ1	Rrf2-linked NADH-flavin reductase	4	0	0	0.732924		1	4	4	0.784332
R4XV27	Uncharacterized protein	4	0	0	0.732924		2	6	3	0.754326
R4XRM6	Copper metallochaperone, bacterial analog of Cox17 protein	27	22	0.814815	0.734362		7	9	1.28571	0.757896
R4XYI9	UDP-glucose dehydrogenase	56	57	1.01786	0.735411		6	22	3.66667	0.160241
R4XL67	Protein TolB	146	143	0.979452	0.735873		40	67	1.675	0.957648
R4XJG4	Acetolactate synthase	5	1	0.2	0.736031		6	0	0	0.24402
R4XLR7	Outer membrane lipoprotein	5	1	0.2	0.736031		0	7	Inf	0.413163
R4XQ74	Tricarboxylate transport transcriptional regulator TctD	5	1	0.2	0.736031		8	3	0.375	0.228876
R4XTG4	Cytochrome d ubiquinol oxidase subunit II	5	1	0.2	0.736031		10	16	1.6	0.941268
R4XY08	N-acyl-L-amino acid amidohydrolase	5	1	0.2	0.736031		13	9	0.692308	0.140457
R4XV82	AMP nucleosidase	10	13	1.3	0.73829		11	11	1	0.394266
R4XZT1	LSU ribosomal protein L28p	10	13	1.3	0.73829		1	5	5	0.696194
R4XIS7	Putative glutathione transporter,solute-binding component	6	2	0.333333	0.739142		10	10	1	0.438704
R4XMX2	3-oxoacyl-[acyl-carrier protein] reductase	32	34	1.0625	0.739962		5	31	6.2	0.00805798
R4XNL1	Membrane protein insertase YidC	32	34	1.0625	0.739962		19	15	0.789474	0.0524734
R4XVK5	Uncharacterized protein	29	24	0.827586	0.740583		3	2	0.666667	0.72746
R4XIP9	Polyhydroxyalkanoic acid synthase	7	3	0.428571	0.742257		5	5	1	0.698928
R4XLV9	Response regulator protein	7	3	0.428571	0.742257		1	8	8	0.458805
R4XTF5	PTS system nitrogen-specific IIA component,PtsN	7	3	0.428571	0.742257		2	7	3.5	0.667396
R4Y314	Leucine--tRNA ligase	53	54	1.01887	0.744754		14	23	1.64286	0.973344
R4XLK6	Thiazole synthase	8	4	0.5	0.745376		6	12	2	0.81311
R4XMS7	Acetyl-coenzyme A synthetase	8	4	0.5	0.745376		12	12	1	0.352666
R4XPP8	GTPase Obg	8	4	0.5	0.745376		6	8	1.33333	0.817531
R4XS26	Acetolactate synthase small subunit	8	4	0.5	0.745376		2	10	5	0.435345
R4XUC0	Proline iminopeptidase	8	4	0.5	0.745376		6	7	1.16667	0.728211
R4Y188	Flagellar hook protein FlgE	8	4	0.5	0.745376		29	33	1.13793	0.0750457
R4Y2K1	Putative extracellular solute-binding protein	30	32	1.06667	0.746199		13	31	2.38462	0.273443
R4XTK5	2,3-bisphosphoglycerate-dependent phosphoglycerate mutase	31	26	0.83871	0.746822		18	22	1.22222	0.353703
R4XWJ8	50S ribosomal protein L6	97	96	0.989691	0.748109		25	50	2	0.325911
R4XTM7	Putative hydrolase	9	5	0.555556	0.7485		5	10	2	0.843706
R4XK38	Outer membrane protein assembly factor BamE	6	9	1.5	0.750771		1	11	11	0.275198
R4XNF0	30S ribosomal protein S13	51	52	1.01961	0.751004		5	22	4.4	0.109916
R4XUD7	Flagellar motor rotation protein MotB	10	6	0.6	0.751628		9	13	1.44444	0.818308
R4XZ63	Putative exported protein	73	73	1	0.752685		16	15	0.9375	0.175002
R4XIN5	Peptide methionine sulfoxide reductase MsrB	5	8	1.6	0.753902		3	6	2	0.905567
R4XUZ9	Uncharacterized protein	5	8	1.6	0.753902		NA	NA	NA	NA
R4XM22	Membrane alanine aminopeptidase N	11	7	0.636364	0.75476		10	14	1.4	0.758657
R4XQG8	Fructose-1,6-bisphosphatase class 1	34	29	0.852941	0.756211		8	8	1	0.535694
R4XWX3	Outer membrane protein assembly factor BamB	12	8	0.666667	0.757896		15	20	1.33333	0.563213
R4XX78	Iron compound ABC transporter, periplasmic iron compound-binding protein	12	8	0.666667	0.757896		5	9	1.8	0.935943
R4XHU0	Argininosuccinate synthase	71	71	1	0.758955		25	35	1.4	0.441665
R4XP52	D-alanine aminotransferase	3	6	2	0.760175		4	8	2	0.874541
R4XRI9	Cytochrome O ubiquinol oxidase subunit II	3	6	2	0.760175		4	15	3.75	0.329369
R4Y2J4	2,3,4,5-tetrahydropyridine-2,6-dicarboxylate N-succinyltransferase	70	70	1	0.762096		29	33	1.13793	0.0750457
R4XM60	Recombination-associated protein RdgC	2	5	2.5	0.763318		1	1	1	0.938882
R4XNW2	Multimodular transpeptidase-transglycosylase	2	5	2.5	0.763318		10	17	1.7	0.965615
R4XU24	Formimidoylglutamase	2	5	2.5	0.763318		4	7	1.75	0.967209
R4XUP1	Amino acid ABC transporter, periplasmic amino acid-binding protein	2	5	2.5	0.763318		2	6	3	0.754326
R4XX75	Exodeoxyribonuclease III	2	5	2.5	0.763318		7	8	1.14286	0.670815
R4XNX6	Delta-aminolevulinic acid dehydratase	14	10	0.714286	0.764179		9	13	1.44444	0.818308
R4XME9	Indole-3-glycerol phosphate synthase	1	4	4	0.766464		7	6	0.857143	0.510154
R4XSU7	Integration host factor subunit alpha	1	4	4	0.766464		5	8	1.6	0.970952
R4XUH8	Flagellar biosynthesis protein FliL	1	4	4	0.766464		1	10	10	0.329865
R4XW44	O-acetylhomoserine sulfhydrylase / O-succinylhomoserine sulfhydrylase	1	4	4	0.766464		7	6	0.857143	0.510154
R4XZ87	DNA mismatch repair protein MutS	1	4	4	0.766464		3	5	1.66667	0.998526
R4XN92	Uncharacterized protein	60	54	0.9	0.767093		2	4	2	0.936738
R4XQH2	Methionine--tRNA ligase	23	25	1.08696	0.768156		5	6	1.2	0.787173
R4XQZ3	Iron-sulfur cluster-binding protein	0	3	Inf	0.769615		NA	NA	NA	NA
R4XWK3	Protein translocase subunit SecY	0	3	Inf	0.769615		0	4	Inf	0.639794
R4XWX2	Hemolysin activation/secretion protein	0	3	Inf	0.769615		NA	NA	NA	NA
R4XXM8	ATP-dependent Clp protease adapter protein ClpS	0	3	Inf	0.769615		3	1	0.333333	0.641724
R4Y2P9	Filamentous haemagglutinin family outer membrane protein associated with VreARI signalling system	0	3	Inf	0.769615		NA	NA	NA	NA
R4XV61	Ferredoxin--NADP(+) reductase	16	12	0.75	0.770478		6	7	1.16667	0.728211
R4XZK5	Putative universal stress protein	16	12	0.75	0.770478		4	9	2.25	0.783563
R4Y0Q0	Uncharacterized protein ImpD	22	24	1.09091	0.771309		10	16	1.6	0.941268
R4XZ51	Peptidyl-prolyl cis-trans isomerase	39	34	0.871795	0.771938		1	27	27	0.00307916
R4Y2K8	Superoxide dismutase	62	56	0.903226	0.773399		4	17	4.25	0.22668
R4XIE2	Porphobilinogen deaminase	17	13	0.764706	0.773634		0	3	Inf	0.725437
R4XKW2	Glutamine--tRNA ligase	21	23	1.09524	0.774465		3	16	5.33333	0.198276
R4XPQ2	Pyridoxine/pyridoxamine 5'-phosphate oxidase	21	23	1.09524	0.774465		2	8	4	0.584716
R4XXC5	50S ribosomal protein L20	21	23	1.09524	0.774465		0	5	Inf	0.558702
R4XQK8	30S ribosomal protein S9	43	44	1.02326	0.776162		8	22	2.75	0.309798
R4XIG2	Cysteine synthase	18	14	0.777778	0.776793		12	15	1.25	0.562538
R4XNG6	Protein CyaY	18	14	0.777778	0.776793		2	2	1	0.877453
R4XPU8	Phosphate starvation-inducible protein psiF	18	14	0.777778	0.776793		NA	NA	NA	NA
R4XTD2	Uncharacterized protein	18	14	0.777778	0.776793		0	2	Inf	0.814661
R4XXK7	Transamidase GatB domain protein	18	14	0.777778	0.776793		5	7	1.4	0.878242
R4XLG8	Uncharacterized protein	20	22	1.1	0.777625		18	16	0.888889	0.103496
R4XW89	DNA polymerase III subunit beta	86	79	0.918605	0.778021		26	22	0.846154	0.0130687
R4XQB9	Ribosome-binding ATPase YchF	19	15	0.789474	0.779955		4	5	1.25	0.847382
R4XY70	ATP-dependent Clp protease ATP-binding subunit ClpA	19	15	0.789474	0.779955		4	11	2.75	0.61128
R4XY52	Osmotically inducible protein C	42	37	0.880952	0.78142		3	5	1.66667	0.998526
R4XI25	50S ribosomal protein L19	86	85	0.988372	0.782725		6	31	5.16667	0.0140758
R4XL61	Proline--tRNA ligase	86	85	0.988372	0.782725		36	60	1.66667	0.989752
R4XMB9	Pseudouridine synthase	20	16	0.8	0.783122		22	44	2	0.387259
R4XUC2	Aerotaxis sensor receptor protein	20	16	0.8	0.783122		15	21	1.4	0.644589
R4XKH8	Glycine--tRNA ligase beta subunit	18	20	1.11111	0.783956		17	20	1.17647	0.333698
R4XQE9	Uncharacterized protein	43	38	0.883721	0.784589		8	32	4	0.0289996
R4XN43	1-(5-phosphoribosyl)-5-[(5-phosphoribosylamino)methylideneamino] imidazole-4-carboxamide isomerase	21	17	0.809524	0.786292		1	10	10	0.329865
R4XQR1	Ribose-phosphate pyrophosphokinase	21	17	0.809524	0.786292		18	28	1.55556	0.820639
R4XZU2	Acetyl-coenzyme A carboxylase carboxyl transferase subunit alpha	21	17	0.809524	0.786292		5	10	2	0.843706
R4XW80	Glutamate Aspartate periplasmic binding protein GltI (TC 3.A.1.3.4)	62	62	1	0.787363		37	36	0.972973	0.00284235
R4XNA7	30S ribosomal protein S12	44	39	0.886364	0.78776		19	12	0.631579	0.0220455
R4XNQ7	50S ribosomal protein L7/L12	39	40	1.02564	0.788832		4	8	2	0.874541
R4XRV9	Carbamoyl-phosphate synthase small chain	22	18	0.818182	0.789465		10	24	2.4	0.389458
R4XU77	Oligopeptidase A	15	17	1.13333	0.79348		12	16	1.33333	0.643872
R4XT33	Uncharacterized protein	105	103	0.980952	0.793953		10	25	2.5	0.328379
R4XUQ5	Putative membrane protein	24	20	0.833333	0.795823		9	24	2.66667	0.291467
R4XK26	Chaperone protein DnaJ	14	16	1.14286	0.796661		3	8	2.66667	0.724687
R4XUD5	ABC transporter ATP-binding protein uup	14	16	1.14286	0.796661		14	29	2.07143	0.504585
R4Y0E6	50S ribosomal protein L33	14	16	1.14286	0.796661		0	2	Inf	0.814661
R4XS59	Glyceraldehyde-3-phosphate dehydrogenase	104	102	0.980769	0.797134		35	43	1.22857	0.0753734
R4XIU0	CTP synthase	47	42	0.893617	0.797296		16	36	2.25	0.273005
R4XUB4	Histone protein	126	123	0.97619	0.798845		21	37	1.7619	0.809234
R4XNE9	Bmp family protein	13	15	1.15385	0.799846		7	11	1.57143	0.940473
R4Y110	Cyclopropane-fatty-acyl-phospholipid synthase	13	15	1.15385	0.799846		5	9	1.8	0.935943
R4Y2X4	FIG002207: Probable transmembrane protein	93	86	0.924731	0.800244		30	45	1.5	0.566592
R4XMI3	Phosphoserine aminotransferase	3	0	0	0.800718		5	4	0.8	0.614576
R4XNJ1	Transcriptional regulatory protein	3	0	0	0.800718		NA	NA	NA	NA
R4XNY0	Diaminopimelate decarboxylase	3	0	0	0.800718		1	3	3	0.875328
R4XPC8	FIG002984: FAD-dependent pyridine nucleotide-disulphide oxidoreductase	3	0	0	0.800718		8	7	0.875	0.461657
R4XV31	Uncharacterized protein	3	0	0	0.800718		6	4	0.666667	0.485265
R4Y078	FIG004454: RNA binding protein	3	0	0	0.800718		NA	NA	NA	NA
R4Y1K0	Hydrogen peroxide-inducible genes activator	3	0	0	0.800718		2	2	1	0.877453
R4XMU7	Acetyl-coenzyme A synthetase	94	87	0.925532	0.803433		21	31	1.47619	0.646024
R4XIZ3	Triosephosphate isomerase	4	1	0.25	0.803907		6	21	3.5	0.197928
R4XL96	Acyl-CoA hydrolase	4	1	0.25	0.803907		2	6	3	0.754326
R4XN76	Chromosome (Plasmid) partitioning protein ParB / Stage 0 sporulation protein J	4	1	0.25	0.803907		6	8	1.33333	0.817531
R4XQS1	Ribosome-binding factor A	4	1	0.25	0.803907		3	5	1.66667	0.998526
R4XRG8	Integral membrane protein, interacts with FtsH	4	1	0.25	0.803907		NA	NA	NA	NA
R4XZX7	Uncharacterized protein	4	1	0.25	0.803907		1	2	2	0.968006
R4XZ16	Glycerophosphoryl diester phosphodiesterase	11	13	1.18182	0.806225		4	6	1.5	0.939677
R4XI22	Homolog of E. coli HemX protein	50	45	0.9	0.806862		28	27	0.964286	0.0222201
R4XRX4	Uracil phosphoribosyltransferase	5	2	0.4	0.8071		2	6	3	0.754326
R4XTB4	Transcriptional regulator, MerR family	5	2	0.4	0.8071		0	5	Inf	0.558702
R4XS52	Serine--tRNA ligase	33	34	1.0303	0.807941		20	22	1.1	0.188159
R4XST2	Ectoine hydroxylase	10	12	1.2	0.80942		2	8	4	0.584716
R4XJP7	Quinone oxidoreductase	6	3	0.5	0.810295		5	8	1.6	0.970952
R4XL98	Cell processes transport of small molecules	6	3	0.5	0.810295		4	3	0.75	0.670087
R4XMH4	ADP-heptose synthase / D-glycero-beta-D-manno-heptose 7-phosphate kinase	6	3	0.5	0.810295		7	11	1.57143	0.940473
R4XQS7	Segregation and condensation protein B	6	3	0.5	0.810295		9	16	1.77778	0.903983
R4XRK4	4Fe-4S ferredoxin, iron-sulfur binding	6	3	0.5	0.810295		1	2	2	0.968006
R4Y0A8	Protein CyaE	6	3	0.5	0.810295		11	31	2.81818	0.137866
R4XYN4	UDP-galactose-lipid carrier transferase	32	33	1.03125	0.811137		20	29	1.45	0.618094
R4XI35	Phosphate-specific transport system accessory protein PhoU	29	25	0.862069	0.811775		11	18	1.63636	0.972546
R4XS71	Thioredoxin reductase	9	11	1.22222	0.812618		12	26	2.16667	0.480465
R4Y2W6	Inositol-1-monophosphatase	9	11	1.22222	0.812618		6	6	1	0.64244
R4XS87	Quinone oxidoreductase	52	47	0.903846	0.813256		23	26	1.13043	0.152192
R4XPN5	Protein-export protein SecB	7	4	0.571429	0.813494		1	2	2	0.968006
R4Y1A9	Branched-chain amino acid transport ATP-binding protein LivG (TC 3.A.1.4.1)	7	4	0.571429	0.813494		8	6	0.75	0.393711
R4Y2V2	Enoyl-CoA hydratase	31	32	1.03226	0.814337		22	14	0.636364	0.00831664
R4XZK0	Uncharacterized protein	8	10	1.25	0.815819		4	1	0.25	0.509512
R4XIM3	Branched-chain amino acid transport ATP-binding protein LivF (TC 3.A.1.4.1)	8	5	0.625	0.816696		3	7	2.33333	0.813885
R4XTR9	Chemotaxis response regulator protein-glutamate methylesterase	8	5	0.625	0.816696		5	4	0.8	0.614576
R4XS33	Uncharacterized protein	7	9	1.28571	0.819022		3	7	2.33333	0.813885
R4Y053	Nucleoid-associated protein NH44784_035451	7	9	1.28571	0.819022		0	1	Inf	0.906359
R4XM18	D-Lactate dehydrogenase, cytochrome c-dependent	9	6	0.666667	0.819901		9	11	1.22222	0.643156
R4XRJ5	Tryptophan synthase alpha chain	9	6	0.666667	0.819901		12	13	1.08333	0.416422
R4Y0V8	Uncharacterized protein	9	6	0.666667	0.819901		4	7	1.75	0.967209
R4XTE8	COGs COG2960	29	30	1.03448	0.820745		NA	NA	NA	NA
R4XQU7	Gas vesicle protein, putative	6	8	1.33333	0.822229		3	9	3	0.63908
R4XYI7	Membrane-bound lytic murein transglycosylase B	6	8	1.33333	0.822229		10	12	1.2	0.588636
R4Y268	RND efflux system, inner membrane transporter CmeB	6	8	1.33333	0.822229		19	37	1.94737	0.528675
R4XMN1	Putative lipoprotein	55	50	0.909091	0.82287		36	29	0.805556	0.000309189
R4XVT3	Universal stress protein family	10	7	0.7	0.823108		4	4	1	0.757136
R4XZ46	Guanylate kinase	5	7	1.4	0.825439		4	4	1	0.757136
R4XQU8	Orotidine 5'-phosphate decarboxylase	11	8	0.727273	0.826319		4	4	1	0.757136
R4XZ92	Alcohol dehydrogenase	11	8	0.727273	0.826319		9	13	1.44444	0.818308
R4XMM8	Putative exported protein	27	28	1.03704	0.827165		23	26	1.13043	0.152192
R4XMK7	Aldehyde dehydrogenase	117	114	0.974359	0.827643		31	54	1.74194	0.776659
R4XKV5	Outer membrane protein Imp, required for envelope biogenesis / Organic solvent tolerance protein	4	6	1.5	0.828652		3	6	2	0.905567
R4XM38	Thiol:disulfide interchange protein DsbC	4	6	1.5	0.828652		8	7	0.875	0.461657
R4XPK6	Probable septum site-determining protein MinC	4	6	1.5	0.828652		7	10	1.42857	0.848165
R4XWC3	DNA polymerase III subunits gamma and tau	4	6	1.5	0.828652		4	5	1.25	0.847382
R4Y0D2	PUTATIVE PORIN B OUTER (GLUCOSE PORIN) TRANSMEMBRANE PROTEIN	4	6	1.5	0.828652		3	17	5.66667	0.160539
R4XHQ1	Putative DNA-binding protein (histone)	57	52	0.912281	0.829294		3	18	6	0.128499
R4XI88	DNA polymerase	12	9	0.75	0.829533		14	15	1.07143	0.333199
R4XTH7	Glutamate Aspartate periplasmic binding protein GltI (TC 3.A.1.3.4)	12	9	0.75	0.829533		11	13	1.18182	0.536353
R4XVR9	Orf21 putative lipoprotein	12	9	0.75	0.829533		2	1	0.5	0.786404
R4XQ84	Putrescine-binding periplasmic protein	26	27	1.03846	0.83038		17	22	1.29412	0.463484
R4XIP8	Uncharacterized protein	35	31	0.885714	0.831021		13	29	2.23077	0.388908
R4XM77	3-hydroxyacyl-CoA dehydrogenase / Enoyl CoA hydratase	35	31	0.885714	0.831021		24	28	1.16667	0.16375
R4XSD6	Valine--tRNA ligase	35	31	0.885714	0.831021		19	24	1.26316	0.37445
R4XPG1	21 kDa hemolysin	3	5	1.66667	0.831868		19	25	1.31579	0.440479
R4XPL6	Dipeptide transport ATP-binding protein DppF (TC 3.A.1.5.2)	3	5	1.66667	0.831868		3	4	1.33333	0.908495
R4XQE1	3,4-dihydroxy-2-butanone 4-phosphate synthase / GTP cyclohydrolase II	3	5	1.66667	0.831868		5	7	1.4	0.878242
R4XRP4	NADH-quinone oxidoreductase subunit I	3	5	1.66667	0.831868		0	1	Inf	0.906359
R4XTM2	Octaprenyl-diphosphate synthase	3	5	1.66667	0.831868		5	12	2.4	0.666669
R4Y2K7	Acetyl-CoA acetyltransferase	48	48	1	0.832107		33	46	1.39394	0.298704
R4XNP9	Putative cytochrome	13	10	0.769231	0.832749		NA	NA	NA	NA
R4XKU9	Pyruvate kinase	36	32	0.888889	0.834239		16	22	1.375	0.590015
R4XTN8	Citronellol and citronellal dehydrogenase	2	4	2	0.835087		1	3	3	0.875328
R4Y1H7	Glutamate carboxypeptidase	2	4	2	0.835087		7	10	1.42857	0.848165
R4Y1G5	Putative exported protein	59	54	0.915254	0.835729		20	31	1.55	0.791021
R4XI03	Maleylacetoacetate isomerase	14	11	0.785714	0.835969		7	14	2	0.782795
R4XVM5	ABC-type amino acid transport/signal transduction systems, periplasmic component/domain	14	11	0.785714	0.835969		17	16	0.941176	0.151621
R4XYD2	Methyl-accepting chemotaxis protein I (serine chemoreceptor protein)	14	11	0.785714	0.835969		4	7	1.75	0.967209
R4XQE5	Adenylosuccinate lyase	37	33	0.891892	0.83746		18	29	1.61111	0.912458
R4XHZ1	Putative exported protein	1	3	3	0.838308		4	5	1.25	0.847382
R4XID5	Pyruvate dehydrogenase E1 component	1	3	3	0.838308		5	4	0.8	0.614576
R4XNW7	UvrABC system protein A	1	3	3	0.838308		8	13	1.625	0.971749
R4XQ86	2-nonaprenyl-3-methyl-6-methoxy-1,4-benzoquinol hydroxylase	1	3	3	0.838308		1	7	7	0.532606
R4XQA0	Leucine-, isoleucine-, valine-, threonine-, and alanine-binding protein	1	3	3	0.838308		12	12	1	0.352666
R4XUW0	D-amino acid dehydrogenase	1	3	3	0.838308		7	8	1.14286	0.670815
R4XVC1	Oxidoreductase, aldo/keto reductase family	1	3	3	0.838308		2	4	2	0.936738
R4XX98	COG0028: Thiamine pyrophosphate-requiring enzymes	1	3	3	0.838308		NA	NA	NA	NA
R4XY91	Leucine-, isoleucine-, valine-, threonine-, and alanine-binding protein	1	3	3	0.838308		4	8	2	0.874541
R4XZV0	Indoleacetamide hydrolase	1	3	3	0.838308		8	11	1.375	0.787942
R4XJD0	Ferric uptake regulation protein FUR	38	34	0.894737	0.840683		7	13	1.85714	0.873753
R4XJA6	Putative phosphatase	0	2	Inf	0.841532		4	9	2.25	0.783563
R4XL25	Transcriptional regulator MraZ	0	2	Inf	0.841532		3	9	3	0.63908
R4XLS5	Macromolecule metabolism macromolecule synthesis, modification DNA-replication,repair,restr./modif	0	2	Inf	0.841532		NA	NA	NA	NA
R4XMA1	Sulfurtransferase	0	2	Inf	0.841532		NA	NA	NA	NA
R4XMM6	Uncharacterized protein	0	2	Inf	0.841532		NA	NA	NA	NA
R4XPG2	Branched-chain amino acid transport ATP-binding protein LivG (TC 3.A.1.4.1)	0	2	Inf	0.841532		5	4	0.8	0.614576
R4XQA6	O-acetylhomoserine sulfhydrylase	0	2	Inf	0.841532		3	4	1.33333	0.908495
R4XR45	Mll0890 protein	0	2	Inf	0.841532		5	1	0.2	0.393157
R4XR67	Uncharacterized protein	0	2	Inf	0.841532		0	8	Inf	0.349724
R4XRK2	Kynureninase	0	2	Inf	0.841532		2	2	1	0.877453
R4XUB5	RND efflux system, membrane fusion protein CmeA	0	2	Inf	0.841532		2	12	6	0.310751
R4XUC3	Ribosomal protein L11 methyltransferase	0	2	Inf	0.841532		0	1	Inf	0.906359
R4XUJ2	Flagellar hook-associated protein 2	0	2	Inf	0.841532		4	6	1.5	0.939677
R4XXH9	50S ribosomal protein L3 glutamine methyltransferase	0	2	Inf	0.841532		0	1	Inf	0.906359
R4XXN1	Beta-ketoadipate enol-lactone hydrolase	0	2	Inf	0.841532		4	3	0.75	0.670087
R4XXS8	Ferredoxin, 2Fe-2S	0	2	Inf	0.841532		0	2	Inf	0.814661
R4XYL4	Peptidyl-tRNA hydrolase	0	2	Inf	0.841532		0	1	Inf	0.906359
R4XYN2	Autotransporter	0	2	Inf	0.841532		NA	NA	NA	NA
R4Y0C4	Malonyl-CoA decarboxylase	0	2	Inf	0.841532		10	19	1.9	0.782028
R4Y270	ClpB protein	0	2	Inf	0.841532		2	5	2.5	0.844488
R4XUP2	Branched-chain amino acid transport ATP-binding protein LivG (TC 3.A.1.4.1)	16	13	0.8125	0.842416		17	16	0.941176	0.151621
R4XZ01	Thioredoxin	16	13	0.8125	0.842416		2	6	3	0.754326
R4XYG9	Arginine decarboxylase	22	23	1.04545	0.843265		9	11	1.22222	0.643156
R4XIR3	NADH-quinone oxidoreductase	152	143	0.940789	0.844923		56	90	1.60714	0.711552
R4XHS8	FIG138056: a glutathione-dependent thiol reductase	21	22	1.04762	0.846493		NA	NA	NA	NA
R4XT96	Translation initiation factor IF-3	21	22	1.04762	0.846493		5	13	2.6	0.584029
R4XPP4	Phosphomethylpyrimidine synthase	19	16	0.842105	0.852106		3	14	4.66667	0.292383
R4XN60	Thiol:disulfide interchange protein	19	20	1.05263	0.852957		5	14	2.8	0.506503
R4XSE1	Histidine--tRNA ligase	19	20	1.05263	0.852957		12	15	1.25	0.562538
R4XUK2	Amidophosphoribosyltransferase	19	20	1.05263	0.852957		8	12	1.5	0.87903
R4XZZ4	Amino acid ABC transporter, amino acid-binding protein	41	41	1	0.854695		17	28	1.64706	0.974141
R4XKT7	Glycine--tRNA ligase alpha subunit	18	19	1.05556	0.856193		5	4	0.8	0.614576
R4XWW2	D-alanyl-D-alanine carboxypeptidase	43	39	0.906977	0.856839		11	16	1.45455	0.788712
R4XHN1	Uncharacterized protein	21	18	0.857143	0.858578		2	1	0.5	0.786404
R4Y148	Short chain dehydrogenase	21	18	0.857143	0.858578		8	13	1.625	0.971749
R4XNX0	50S ribosomal protein L17	39	39	1	0.861172		4	20	5	0.118923
R4XLE8	Arginine biosynthesis bifunctional protein ArgJ	84	82	0.97619	0.861413		17	37	2.17647	0.308371
R4XSL9	Putative peptidoglycan binding protein	16	17	1.0625	0.862672		4	19	4.75	0.149155
R4Y2U0	Putative lipoprotein	23	20	0.869565	0.86506		24	19	0.791667	0.0145403
R4Y102	Acetyl-coenzyme A synthetase	15	16	1.06667	0.865915		6	5	0.833333	0.56119
R4XYC7	Putative lipoprotein	14	15	1.07143	0.869159		3	8	2.66667	0.724687
R4XJ16	DNA ligase	2	0	0	0.870049		12	2	0.166667	0.0359692
R4XJ79	Xaa-Pro aminopeptidase	2	0	0	0.870049		4	8	2	0.874541
R4XM32	Glutamate--cysteine ligase	2	0	0	0.870049		7	5	0.714286	0.438113
R4XMD7	D-3-phosphoglycerate dehydrogenase	2	0	0	0.870049		2	2	1	0.877453
R4XME2	Ribulose-phosphate 3-epimerase	2	0	0	0.870049		0	3	Inf	0.725437
R4XMG1	3-methylmercaptopropionyl-CoA dehydrogenase (DmdC)	2	0	0	0.870049		5	4	0.8	0.614576
R4XMM1	Formate dehydrogenase O beta subunit	2	0	0	0.870049		2	0	0	0.698188
R4XMN5	Imidazole glycerol phosphate synthase subunit HisH	2	0	0	0.870049		NA	NA	NA	NA
R4XMW0	UDP-glucose dehydrogenase	2	0	0	0.870049		2	2	1	0.877453
R4XNH8	Endoribonuclease L-PSP	2	0	0	0.870049		NA	NA	NA	NA
R4XQ56	Lipid A export ATP-binding/permease protein MsbA	2	0	0	0.870049		1	4	4	0.784332
R4XQY8	Cell division transporter, ATP-binding protein FtsE (TC 3.A.5.1.1)	2	0	0	0.870049		2	8	4	0.584716
R4XRX6	Transposase and inactivated derivatives	2	0	0	0.870049		1	1	1	0.938882
R4XRZ5	Protein-export membrane protein SecF	2	0	0	0.870049		2	2	1	0.877453
R4XTC3	Oligopeptide ABC transporter, periplasmic oligopeptide-binding protein OppA (TC 3.A.1.5.1)	2	0	0	0.870049		3	6	2	0.905567
R4XTR0	Uncharacterized protein	2	0	0	0.870049		9	11	1.22222	0.643156
R4XU06	Homoserine dehydrogenase	2	0	0	0.870049		3	6	2	0.905567
R4XUE5	Glyoxalase family protein	2	0	0	0.870049		0	1	Inf	0.906359
R4XUF5	23S rRNA (uracil(1939)-C(5))-methyltransferase RlmD	2	0	0	0.870049		1	0	0	0.846599
R4XWA3	Putative protease	2	0	0	0.870049		1	1	1	0.938882
R4XWE7	Phosphoglucosamine mutase	2	0	0	0.870049		7	12	1.71429	0.966412
R4XWR9	Putative membrane protein	2	0	0	0.870049		3	2	0.666667	0.72746
R4XXZ9	Putative translational inhibitor	2	0	0	0.870049		1	4	4	0.784332
R4XY35	tRNA (guanine-N(7)-)-methyltransferase	2	0	0	0.870049		1	2	2	0.968006
R4XY68	Chorismate mutase	2	0	0	0.870049		0	3	Inf	0.725437
R4XZ45	Outer membrane porin	2	0	0	0.870049		14	26	1.85714	0.75129
R4XZQ1	Butyryl-CoA dehydrogenase	2	0	0	0.870049		4	3	0.75	0.670087
R4Y005	5-valerolactone hydrolase	2	0	0	0.870049		5	6	1.2	0.787173
R4Y0Q3	Uncharacterized protein ImpJ/VasE	2	0	0	0.870049		8	10	1.25	0.699669
R4Y1B9	GMP synthase [glutamine-hydrolyzing]	2	0	0	0.870049		NA	NA	NA	NA
R4XTC1	Organic hydroperoxide resistance protein	25	22	0.88	0.871552		3	8	2.66667	0.724687
R4XSD5	ThiJ/PfpI family protein	13	14	1.07692	0.872407		3	4	1.33333	0.908495
R4XJL4	ATPase associated with various cellular activities, AAA_5	3	1	0.333333	0.873297		2	3	1.5	0.970155
R4XJV8	UPF0246 protein NH44784_007541	3	1	0.333333	0.873297		4	1	0.25	0.509512
R4XMG3	Protein FdhE homolog	3	1	0.333333	0.873297		2	2	1	0.877453
R4XMZ3	Uncharacterized ABC transporter, periplasmic component YrbD	3	1	0.333333	0.873297		3	2	0.666667	0.72746
R4XPJ9	Phosphoribosylglycinamide formyltransferase 2	3	1	0.333333	0.873297		2	13	6.5	0.258294
R4XQI6	Secretion protein HlyD	3	1	0.333333	0.873297		11	14	1.27273	0.615982
R4XRD4	Protease, putative	3	1	0.333333	0.873297		3	15	5	0.242124
R4XSA0	Glutamate-ammonia-ligase adenylyltransferase	3	1	0.333333	0.873297		6	13	2.16667	0.723938
R4Y1V8	Gamma-aminobutyrate:alpha-ketoglutarate aminotransferase	3	1	0.333333	0.873297		2	4	2	0.936738
R4Y2L6	Phytoene synthase	3	1	0.333333	0.873297		5	4	0.8	0.614576
R4XP90	Putative metal chaperone, involved in Zn homeostasis, GTPase of COG0523 family	35	35	1	0.874152		16	10	0.625	0.0523518
R4XU03	Putative stomatin/prohibitin-family membrane protease subunit YbbK	26	23	0.884615	0.8748		16	23	1.4375	0.673003
R4XQU2	Fumarylacetoacetase	57	56	0.982456	0.875898		18	26	1.44444	0.645307
R4Y149	Branched-chain alpha-keto acid dehydrogenase, E1 component, alpha subunit	57	56	0.982456	0.875898		12	17	1.41667	0.729713
R4Y1B3	Outer membrane protein assembly factor BamA	94	88	0.93617	0.876063		37	31	0.837838	0.000359421
R4XMD5	50S ribosomal protein L31 type B	49	45	0.918367	0.876305		5	17	3.4	0.310274
R4XJ36	NADH-quinone oxidoreductase subunit H	4	2	0.5	0.876547		2	7	3.5	0.667396
R4XJ74	Putative amidase	4	2	0.5	0.876547		9	9	1	0.48589
R4XQK9	Scaffold protein for [4Fe-4S] cluster assembly ApbC, MRP-like	4	2	0.5	0.876547		5	11	2.2	0.753567
R4XR10	3-phosphoshikimate 1-carboxyvinyltransferase	4	2	0.5	0.876547		2	3	1.5	0.970155
R4XTZ0	UDP-3-O-acylglucosamine N-acyltransferase	4	2	0.5	0.876547		8	12	1.5	0.87903
R4XV77	FIG135464: Cytochrome c4	4	2	0.5	0.876547		7	4	0.571429	0.372303
R4XT63	Methylglutaconyl-CoA hydratase	34	34	1	0.877403		7	16	2.28571	0.610579
R4Y0U4	Xylonate dehydratase	27	24	0.888889	0.878051		10	22	2.2	0.530639
R4XLC2	Dihydroorotase	11	12	1.09091	0.878908		9	6	0.666667	0.295001
R4XLF5	MotA/TolQ/ExbB proton channel family protein	11	12	1.09091	0.878908		5	9	1.8	0.935943
R4XQM1	Ortholog of Bordetella pertussis (BX470248) BP2581	11	12	1.09091	0.878908		NA	NA	NA	NA
R4XZU9	Azurin-2 (Azurin-II) (AZN-2)	11	12	1.09091	0.878908		4	12	3	0.53195
R4XUM4	Glycerol-3-phosphate ABC transporter,ATP-binding protein UgpC (TC 3.A.1.1.3)	56	55	0.982143	0.87915		13	22	1.69231	0.964818
R4XI85	Protease HtpX homolog	5	3	0.6	0.879799		4	4	1	0.757136
R4XM37	Pantothenate synthetase	5	3	0.6	0.879799		3	5	1.66667	0.998526
R4XNC8	Uncharacterized protein	5	3	0.6	0.879799		6	4	0.666667	0.485265
R4Y1N3	Predicted regulator PutR for proline utilization,GntR family	5	3	0.6	0.879799		1	1	1	0.938882
R4XNW3	Translation initiation factor IF-1	10	11	1.1	0.882161		1	2	2	0.968006
R4XXB1	Glutathione synthetase	6	4	0.666667	0.883053		6	7	1.16667	0.728211
R4XI63	30S ribosomal protein S6	97	91	0.938144	0.885824		19	33	1.73684	0.870603
R4XIG0	Ortholog of Bordetella pertussis (BX470248) BP2560	7	5	0.714286	0.886309		2	3	1.5	0.970155
R4XPX5	Putative inner membrane protein	7	5	0.714286	0.886309		7	10	1.42857	0.848165
R4XQV0	Methyl-accepting chemotaxis protein I (serine chemoreceptor protein)	7	5	0.714286	0.886309		22	33	1.5	0.674463
R4XWF4	Probable two-component response regulator	7	5	0.714286	0.886309		4	5	1.25	0.847382
R4XXR4	Peptide chain release factor 2	7	5	0.714286	0.886309		3	3	1	0.816755
R4Y0L6	Uncharacterized protein	7	5	0.714286	0.886309		1	6	6	0.611981
R4XIT0	Alkyl hydroperoxide reductase subunit C-like protein	31	31	1	0.887166		7	14	2	0.782795
R4XL36	Peptide methionine sulfoxide reductase MsrA	8	9	1.125	0.888674		3	11	3.66667	0.482333
R4XN46	NADH-ubiquinone oxidoreductase chain E	8	9	1.125	0.888674		2	12	6	0.310751
R4XIM6	Ribosome maturation factor RimP	8	6	0.75	0.889567		1	9	9	0.391113
R4XL72	TldE/PmbA protein, part of proposed TldE/TldD proteolytic complex (PMID 12029038)	8	6	0.75	0.889567		16	10	0.625	0.0523518
R4XLI1	Glutamate Aspartate transport system permease protein GltJ (TC 3.A.1.3.4)	8	6	0.75	0.889567		7	10	1.42857	0.848165
R4XNV6	Probable cytochrome c2	30	30	1	0.890425		15	22	1.46667	0.730465
R4XJ56	NADP-dependent malic enzyme	31	28	0.903226	0.891075		9	21	2.33333	0.481088
R4XIC6	Entericidin B-like bacteriolytic toxin	7	8	1.14286	0.891934		NA	NA	NA	NA
R4XP03	Uncharacterized protein	7	8	1.14286	0.891934		0	3	Inf	0.725437
R4XQU3	6,7-dimethyl-8-ribityllumazine synthase	7	8	1.14286	0.891934		1	4	4	0.784332
R4XS63	Acetate kinase	7	8	1.14286	0.891934		1	4	4	0.784332
R4XVQ7	Arsenate reductase	7	8	1.14286	0.891934		0	1	Inf	0.906359
R4XXA8	Iron-sulfur cluster assembly scaffold protein IscU	7	8	1.14286	0.891934		0	7	Inf	0.413163
R4XLN9	Crotonobetainyl-CoA dehydrogenase	9	7	0.777778	0.892827		13	22	1.69231	0.964818
R4XN41	NADH-ubiquinone oxidoreductase chain J	9	7	0.777778	0.892827		5	10	2	0.843706
R4XIQ0	Phenylacetic acid degradation protein PaaD,thioesterase	6	7	1.16667	0.895195		6	14	2.33333	0.638365
R4XR14	Protein-L-isoaspartate O-methyltransferase	6	7	1.16667	0.895195		5	11	2.2	0.753567
R4XXD1	2-dehydro-3-deoxyphosphooctonate aldolase	6	7	1.16667	0.895195		0	4	Inf	0.639794
R4Y198	Flagellar motor switch protein FliM	6	7	1.16667	0.895195		1	4	4	0.784332
R4Y0D6	UDP-glucose 4-epimerase	55	51	0.927273	0.895846		17	30	1.76471	0.840578
R4XIP3	Uncharacterized protein	10	8	0.8	0.896088		0	5	Inf	0.558702
R4XU99	Chemotaxis regulator-transmits chemoreceptor signals to flagelllar motor components CheY	10	8	0.8	0.896088		0	2	Inf	0.814661
R4XT50	Aspartate-semialdehyde dehydrogenase	28	28	1	0.896948		14	15	1.07143	0.333199
R4XNU2	50S ribosomal protein L30	33	30	0.909091	0.897599		0	1	Inf	0.906359
R4XQD0	Uncharacterized protein	5	6	1.2	0.898458		4	6	1.5	0.939677
R4XY28	Signal recognition particle protein	5	6	1.2	0.898458		10	9	0.9	0.372839
R4Y0I2	Thioredoxin	50	49	0.98	0.898701		7	15	2.14286	0.694716
R4XPL7	Hydroxymethylglutaryl-CoA lyase	11	9	0.818182	0.899352		10	9	0.9	0.372839
R4XM65	Putative lipoprotein	4	5	1.25	0.901723		2	8	4	0.584716
R4XPJ5	Lipopolysaccharide ABC transporter, ATP-binding protein LptB	4	5	1.25	0.901723		8	9	1.125	0.615279
R4XQB4	Uncharacterized protein	4	5	1.25	0.901723		1	5	5	0.696194
R4XQV9	Outer membrane porin	4	5	1.25	0.901723		NA	NA	NA	NA
R4XPL3	Putative exported protein	49	48	0.979592	0.901965		6	15	2.5	0.557358
R4XU98	Leucine-, isoleucine-, valine-, threonine-, and alanine-binding protein	57	53	0.929825	0.902374		26	29	1.11538	0.0960325
R4XIE8	Membrane metalloprotease	12	10	0.833333	0.902617		NA	NA	NA	NA
R4XWT9	DNA topoisomerase 4 subunit A	12	10	0.833333	0.902617		8	13	1.625	0.971749
R4Y0Z8	Acetylornithine deacetylase/Succinyl-diaminopimelate desuccinylase and related deacylases	12	10	0.833333	0.902617		10	14	1.4	0.758657
R4XNX1	Probable GTP binding protein	3	4	1.33333	0.904989		5	9	1.8	0.935943
R4XRL4	Branched-chain amino acid transport ATP-binding protein LivF (TC 3.A.1.4.1)	3	4	1.33333	0.904989		1	6	6	0.611981
R4XXA6	Arabinose 5-phosphate isomerase	3	4	1.33333	0.904989		5	2	0.4	0.461049
R4Y306	Putative exported protein	3	4	1.33333	0.904989		0	1	Inf	0.906359
R4XNT5	50S ribosomal protein L29	48	47	0.979167	0.905232		2	2	1	0.877453
R4XPF2	Leucine-, isoleucine-, valine-, threonine-, and alanine-binding protein	93	90	0.967742	0.905475		26	26	1	0.0439305
R4XPL8	FIG136845: Rhodanese-related sulfurtransferase	13	11	0.846154	0.905884		3	8	2.66667	0.724687
R4XPF0	3-oxoacyl-[acyl-carrier protein] reductase	2	3	1.5	0.908257		NA	NA	NA	NA
R4XPW9	Carbonic anhydrase	2	3	1.5	0.908257		2	15	7.5	0.172567
R4XQE8	Branched-chain amino acid transport ATP-binding protein LivF (TC 3.A.1.4.1)	2	3	1.5	0.908257		NA	NA	NA	NA
R4XSA3	Proteins containing SET domain	2	3	1.5	0.908257		0	1	Inf	0.906359
R4XT45	Uncharacterized protein	2	3	1.5	0.908257		1	1	1	0.938882
R4XV81	sn-glycerol-3-phosphate import ATP-binding protein UgpC	2	3	1.5	0.908257		3	4	1.33333	0.908495
R4Y2F0	Uncharacterized protein PM1083	2	3	1.5	0.908257		3	4	1.33333	0.908495
R4XV66	Selenide, water dikinase	14	12	0.857143	0.909152		1	7	7	0.532606
R4Y151	Argininosuccinate lyase	14	12	0.857143	0.909152		5	16	3.2	0.369259
R4XZC6	Universal stress protein family, tandem domain	37	34	0.918919	0.910665		31	34	1.09677	0.0401681
R4XIK0	Cell morphology protein	1	2	2	0.911526		2	4	2	0.936738
R4XJ09	ABC-type branched-chain amino acid transport systems, ATPase component	1	2	2	0.911526		6	16	2.66667	0.48171
R4XJB1	Preprotein translocase subunit SecG (TC 3.A.5.1.1)	1	2	2	0.911526		3	7	2.33333	0.813885
R4XL12	D-alanine--D-alanine ligase	1	2	2	0.911526		2	2	1	0.877453
R4XLU0	Polyamine-transporting ATPase	1	2	2	0.911526		5	7	1.4	0.878242
R4XLU8	UPF0307 protein NH44784_015191	1	2	2	0.911526		1	1	1	0.938882
R4XM20	Altronate hydrolase	1	2	2	0.911526		2	1	0.5	0.786404
R4XMK2	Anthranilate synthase, aminase component	1	2	2	0.911526		2	7	3.5	0.667396
R4XMW4	Ribonuclease 3	1	2	2	0.911526		14	6	0.428571	0.043513
R4XPJ0	Probable aminotransferase	1	2	2	0.911526		NA	NA	NA	NA
R4XPN1	Leucine-, isoleucine-, valine-, threonine-, and alanine-binding protein	1	2	2	0.911526		7	7	1	0.587947
R4XQA2	Biopolymer transport protein ExbD/TolR	1	2	2	0.911526		3	15	5	0.242124
R4XRF5	Anthranilate synthase, amidotransferase component	1	2	2	0.911526		NA	NA	NA	NA
R4XSM5	Antibiotic biosynthesis monooxygenase	1	2	2	0.911526		0	2	Inf	0.814661
R4XSZ7	ATP phosphoribosyltransferase regulatory subunit	1	2	2	0.911526		8	9	1.125	0.615279
R4XTV0	TolA protein	1	2	2	0.911526		3	8	2.66667	0.724687
R4XUQ6	Aminomethyltransferase	1	2	2	0.911526		2	7	3.5	0.667396
R4XVE7	Cytosine/purine/uracil/thiamine/allantoin permease family protein	1	2	2	0.911526		5	9	1.8	0.935943
R4XX28	Methyl-accepting chemotaxis protein I (serine chemoreceptor protein)	1	2	2	0.911526		12	16	1.33333	0.643872
R4XXQ3	Uncharacterized protein	1	2	2	0.911526		6	9	1.5	0.909288
R4XYI8	Putative phosphoenolpyruvate synthase regulatory protein	1	2	2	0.911526		4	6	1.5	0.939677
R4XYM1	Glutathione S-transferase	1	2	2	0.911526		0	3	Inf	0.725437
R4XYW1	Type II/IV secretion system ATP hydrolase TadA/VirB11/CpaF, TadA subfamily	1	2	2	0.911526		1	1	1	0.938882
R4Y0D7	Thiopurine S-methyltransferase	1	2	2	0.911526		0	2	Inf	0.814661
R4Y2K0	Dimeric dUTPase	1	2	2	0.911526		1	2	2	0.968006
R4Y301	Beta-hexosaminidase	1	2	2	0.911526		2	2	1	0.877453
R4XUG6	Acyl-coenzyme A synthetases/AMP-(Fatty) acid ligases	23	23	1	0.913283		16	20	1.25	0.439887
R4Y182	Methyl-accepting chemotaxis protein I (serine chemoreceptor protein)	38	35	0.921053	0.913936		28	33	1.17857	0.112767
R4XHG6	Putative two-domain glycosyltransferase	0	1	Inf	0.914797		2	1	0.5	0.786404
R4XHW5	Exodeoxyribonuclease 7 small subunit	0	1	Inf	0.914797		NA	NA	NA	NA
R4XHY3	Putative exported protein	0	1	Inf	0.914797		1	1	1	0.938882
R4XI24	Membrane protein TerC, possibly involved in tellurium resistance	0	1	Inf	0.914797		NA	NA	NA	NA
R4XI30	Sulfate adenylyltransferase	0	1	Inf	0.914797		2	1	0.5	0.786404
R4XIK3	Ferric iron ABC transporter, iron-binding protein	0	1	Inf	0.914797		1	8	8	0.458805
R4XIL7	Catalyzes the cleavage of p-aminobenzoyl-glutamate to p-aminobenzoate and glutamate,subunit B	0	1	Inf	0.914797		NA	NA	NA	NA
R4XIW5	FIG000988: Predicted permease	0	1	Inf	0.914797		0	1	Inf	0.906359
R4XIY1	Uncharacterized protein	0	1	Inf	0.914797		8	6	0.75	0.393711
R4XJB2	GTPase Era	0	1	Inf	0.914797		3	4	1.33333	0.908495
R4XJM8	DNA repair protein RecN	0	1	Inf	0.914797		1	3	3	0.875328
R4XJN0	DNA-binding heavy metal response regulator	0	1	Inf	0.914797		2	1	0.5	0.786404
R4XKI9	ATPase involved in DNA repair	0	1	Inf	0.914797		NA	NA	NA	NA
R4XKQ3	UDP-3-O-[3-hydroxymyristoyl] N-acetylglucosamine deacetylase	0	1	Inf	0.914797		5	6	1.2	0.787173
R4XKU8	4-hydroxybenzoyl-CoA thioesterase family active site	0	1	Inf	0.914797		1	5	5	0.696194
R4XLA4	Transcriptional regulator, GntR family	0	1	Inf	0.914797		NA	NA	NA	NA
R4XLH4	Putative membrane transport protein	0	1	Inf	0.914797		1	0	0	0.846599
R4XLM6	Multicopper oxidase	0	1	Inf	0.914797		NA	NA	NA	NA
R4XLS1	AcrB/AcrD/AcrF family protein	0	1	Inf	0.914797		NA	NA	NA	NA
R4XLV7	Probable chemoreceptor glutamine deamidase CheD	0	1	Inf	0.914797		NA	NA	NA	NA
R4XLZ1	2,3,4,5-tetrahydropyridine-2,6-dicarboxylate N-succinyltransferase	0	1	Inf	0.914797		4	5	1.25	0.847382
R4XLZ8	Putative blue copper protein	0	1	Inf	0.914797		0	2	Inf	0.814661
R4XM21	Putative ATP/GTP-binding protein	0	1	Inf	0.914797		NA	NA	NA	NA
R4XM51	Uncharacterized protein	0	1	Inf	0.914797		0	1	Inf	0.906359
R4XM81	Phosphomethylpyrimidine kinase	0	1	Inf	0.914797		2	2	1	0.877453
R4XMC9	Peptidyl-prolyl cis-trans isomerase	0	1	Inf	0.914797		NA	NA	NA	NA
R4XME0	Methyl-accepting chemotaxis protein I (serine chemoreceptor protein)	0	1	Inf	0.914797		1	1	1	0.938882
R4XML1	Cytochrome oxidase biogenesis protein Sco1/SenC/PrrC, putative copper metallochaperone	0	1	Inf	0.914797		1	4	4	0.784332
R4XMN8	Bis(5'-nucleosyl)-tetraphosphatase (asymmetrical)	0	1	Inf	0.914797		0	3	Inf	0.725437
R4XMQ8	ATP-dependent RNA helicase RhlE	0	1	Inf	0.914797		13	16	1.23077	0.511439
R4XMT1	Histidine utilization repressor	0	1	Inf	0.914797		3	6	2	0.905567
R4XMY2	Glutamate synthase [NADPH] small chain	0	1	Inf	0.914797		1	4	4	0.784332
R4XMY4	Probable lipoprotein	0	1	Inf	0.914797		1	6	6	0.611981
R4XN52	GTP cyclohydrolase 1 type 2 homolog	0	1	Inf	0.914797		1	2	2	0.968006
R4XN64	Tricarboxylate transport protein TctC	0	1	Inf	0.914797		2	9	4.5	0.507143
R4XNG7	2-dehydropantoate 2-reductase	0	1	Inf	0.914797		3	6	2	0.905567
R4XNP0	DNA-binding response regulator KdpE	0	1	Inf	0.914797		0	2	Inf	0.814661
R4XNR7	Putative lipoprotein	0	1	Inf	0.914797		2	8	4	0.584716
R4XNS8	Zinc uptake regulation protein ZUR	0	1	Inf	0.914797		0	3	Inf	0.725437
R4XPP9	RND efflux system, outer membrane lipoprotein CmeC	0	1	Inf	0.914797		0	1	Inf	0.906359
R4XPV8	Conserved hypothetical membrane protein	0	1	Inf	0.914797		NA	NA	NA	NA
R4XPY2	7-cyano-7-deazaguanine synthase	0	1	Inf	0.914797		5	6	1.2	0.787173
R4XPY7	2-isopropylmalate synthase	0	1	Inf	0.914797		NA	NA	NA	NA
R4XQC4	Adenine specific DNA methylase (Mod-related)	0	1	Inf	0.914797		NA	NA	NA	NA
R4XQR8	Ring hydroxylating dioxygenase, alpha subunit	0	1	Inf	0.914797		NA	NA	NA	NA
R4XQT8	Phosphonates import ATP-binding protein PhnC	0	1	Inf	0.914797		0	1	Inf	0.906359
R4XQX1	Radical SAM domain protein	0	1	Inf	0.914797		NA	NA	NA	NA
R4XQZ8	Putative exported protein	0	1	Inf	0.914797		9	10	1.11111	0.561864
R4XRR1	N5-carboxyaminoimidazole ribonucleotide synthase	0	1	Inf	0.914797		6	8	1.33333	0.817531
R4XRW3	NAD-dependent formate dehydrogenase beta subunit	0	1	Inf	0.914797		0	1	Inf	0.906359
R4XRZ3	Histidinol dehydrogenase	0	1	Inf	0.914797		7	11	1.57143	0.940473
R4XS07	ClpXP protease specificity-enhancing factor / Stringent starvation protein B	0	1	Inf	0.914797		0	1	Inf	0.906359
R4XS39	Histone acetyltransferase HPA2 and related acetyltransferases	0	1	Inf	0.914797		0	1	Inf	0.906359
R4XS42	Low-affinity inorganic phosphate transporter	0	1	Inf	0.914797		0	1	Inf	0.906359
R4XS45	Membrane proteins related to metalloendopeptidases	0	1	Inf	0.914797		NA	NA	NA	NA
R4XSA6	N5-carboxyaminoimidazole ribonucleotide mutase	0	1	Inf	0.914797		2	9	4.5	0.507143
R4XSD9	Extracellular solute-binding protein, family 1	0	1	Inf	0.914797		1	2	2	0.968006
R4XSG5	Hypothetical, related to broad specificity phosphatases COG0406	0	1	Inf	0.914797		2	7	3.5	0.667396
R4XSH8	Exopolyphosphatase	0	1	Inf	0.914797		6	9	1.5	0.909288
R4XSR6	FIG005080: Possible exported protein	0	1	Inf	0.914797		0	1	Inf	0.906359
R4XSS8	Cytochrome c-type biogenesis protein Ccs1/ResB	0	1	Inf	0.914797		2	4	2	0.936738
R4XSZ3	Histidinol-phosphate aminotransferase	0	1	Inf	0.914797		9	5	0.555556	0.244425
R4XT00	Uncharacterized protein	0	1	Inf	0.914797		NA	NA	NA	NA
R4XT19	Biofilm PGA synthesis deacetylase PgaB	0	1	Inf	0.914797		0	1	Inf	0.906359
R4XT98	Cytochrome c-type protein NapC	0	1	Inf	0.914797		NA	NA	NA	NA
R4XTM6	Putative oxidoreductase YncB	0	1	Inf	0.914797		NA	NA	NA	NA
R4XTQ4	UDP-N-acetylmuramoylalanine--D-glutamate ligase	0	1	Inf	0.914797		3	9	3	0.63908
R4XTR2	Peptide chain release factor 1	0	1	Inf	0.914797		NA	NA	NA	NA
R4XU35	Glutathione peroxidase	0	1	Inf	0.914797		0	1	Inf	0.906359
R4XU55	Aldehyde dehydrogenase	0	1	Inf	0.914797		2	4	2	0.936738
R4XUF6	Uncharacterized protein	0	1	Inf	0.914797		3	3	1	0.816755
R4XUM9	4-hydroxythreonine-4-phosphate dehydrogenase	0	1	Inf	0.914797		NA	NA	NA	NA
R4XUQ4	Lipoate-protein ligase A, C-terminal 70 percent	0	1	Inf	0.914797		0	2	Inf	0.814661
R4XUS9	Uncharacterized protein	0	1	Inf	0.914797		NA	NA	NA	NA
R4XUT1	Glucose-6-phosphate isomerase	0	1	Inf	0.914797		6	6	1	0.64244
R4XUU1	Phosphoglycerol transferase I	0	1	Inf	0.914797		2	6	3	0.754326
R4XUV7	DNA helicase	0	1	Inf	0.914797		NA	NA	NA	NA
R4XUY4	Diguanylate cyclase (GGDEF domain)	0	1	Inf	0.914797		NA	NA	NA	NA
R4XV58	Similar to acetolactate synthase large subunit	0	1	Inf	0.914797		NA	NA	NA	NA
R4XVE6	Iron-siderophore [Alcaligin] receptor @ TonB-dependent siderophore receptor	0	1	Inf	0.914797		5	9	1.8	0.935943
R4XVR5	Allophanate hydrolase	0	1	Inf	0.914797		NA	NA	NA	NA
R4XVS6	Probable malate:quinone oxidoreductase	0	1	Inf	0.914797		8	10	1.25	0.699669
R4XVY7	Uncharacterized protein	0	1	Inf	0.914797		7	9	1.28571	0.757896
R4XW32	Putative thiol:disulfide interchange protein	0	1	Inf	0.914797		NA	NA	NA	NA
R4XW46	Cytosine deaminase	0	1	Inf	0.914797		4	2	0.5	0.587258
R4XW55	DnaJ-class molecular chaperone CbpA	0	1	Inf	0.914797		0	2	Inf	0.814661
R4XW83	COG1526: Uncharacterized protein required for formate dehydrogenase activity	0	1	Inf	0.914797		NA	NA	NA	NA
R4XW92	RND multidrug efflux transporter Acriflavin resistance protein	0	1	Inf	0.914797		NA	NA	NA	NA
R4XWH7	Probable solute-binding protein	0	1	Inf	0.914797		NA	NA	NA	NA
R4XWJ3	GTP cyclohydrolase 1	0	1	Inf	0.914797		1	0	0	0.846599
R4XWL7	Purine nucleoside phosphorylase	0	1	Inf	0.914797		NA	NA	NA	NA
R4XWM1	Acetolactate synthase large subunit	0	1	Inf	0.914797		NA	NA	NA	NA
R4XWR2	Uncharacterized protein ImpF	0	1	Inf	0.914797		NA	NA	NA	NA
R4XWR3	Putative ferric siderophore receptor	0	1	Inf	0.914797		NA	NA	NA	NA
R4XWT4	Maebl	0	1	Inf	0.914797		4	1	0.25	0.509512
R4XXB9	Transcriptional regulator, LysR family	0	1	Inf	0.914797		NA	NA	NA	NA
R4XXD7	Uncharacterized protein	0	1	Inf	0.914797		3	6	2	0.905567
R4XXD9	Putative glutamate--cysteine ligase 2	0	1	Inf	0.914797		3	2	0.666667	0.72746
R4XXG9	Uncharacterized protein	0	1	Inf	0.914797		2	0	0	0.698188
R4XXK8	Methyltransferase	0	1	Inf	0.914797		NA	NA	NA	NA
R4XXQ4	Putative oxidoreductase	0	1	Inf	0.914797		0	6	Inf	0.482957
R4XXQ6	TonB-dependent receptor Outer membrane receptor for ferrienterochelin and colicins	0	1	Inf	0.914797		5	12	2.4	0.666669
R4XXX1	Methylglyoxal synthase	0	1	Inf	0.914797		6	5	0.833333	0.56119
R4XY47	Uncharacterized protein	0	1	Inf	0.914797		NA	NA	NA	NA
R4XYC9	Flagellar P-ring protein	0	1	Inf	0.914797		3	5	1.66667	0.998526
R4XYZ3	Ferredoxin	0	1	Inf	0.914797		1	0	0	0.846599
R4XZ07	Uncharacterized protein	0	1	Inf	0.914797		NA	NA	NA	NA
R4XZ55	Nitrous oxide reductase maturation protein NosR	0	1	Inf	0.914797		1	0	0	0.846599
R4XZ93	Uncharacterized protein	0	1	Inf	0.914797		0	1	Inf	0.906359
R4XZF7	Histidine kinase	0	1	Inf	0.914797		NA	NA	NA	NA
R4XZP5	Putative lipoprotein	0	1	Inf	0.914797		NA	NA	NA	NA
R4XZS8	Outer membrane receptor proteins, mostly Fe transport	0	1	Inf	0.914797		4	9	2.25	0.783563
R4XZV7	Transcriptional regulator, IclR family	0	1	Inf	0.914797		0	2	Inf	0.814661
R4XZY4	Uncharacterized protein	0	1	Inf	0.914797		1	0	0	0.846599
R4Y073	Ferric iron ABC transporter, iron-binding protein	0	1	Inf	0.914797		5	7	1.4	0.878242
R4Y0D4	Phosphoenolpyruvate synthase	0	1	Inf	0.914797		NA	NA	NA	NA
R4Y0Q7	Uncharacterized protein	0	1	Inf	0.914797		NA	NA	NA	NA
R4Y0U8	Putative polyamine transporter Oligopeptide transport system permease protein OppB (TC 3.A.1.5.1)	0	1	Inf	0.914797		NA	NA	NA	NA
R4Y104	Nitrilotriacetate monooxygenase component B	0	1	Inf	0.914797		NA	NA	NA	NA
R4Y135	Transcriptional regulator, LysR family	0	1	Inf	0.914797		NA	NA	NA	NA
R4Y159	LexA repressor	0	1	Inf	0.914797		0	4	Inf	0.639794
R4Y1B6	Exported protein	0	1	Inf	0.914797		NA	NA	NA	NA
R4Y1D7	Deoxyribodipyrimidine photolyase	0	1	Inf	0.914797		1	0	0	0.846599
R4Y1G9	Major facilitator superfamily MFS_1	0	1	Inf	0.914797		NA	NA	NA	NA
R4Y1H6	Putative exported protein	0	1	Inf	0.914797		NA	NA	NA	NA
R4Y1K8	Uncharacterized protein	0	1	Inf	0.914797		NA	NA	NA	NA
R4Y1W5	Beta 1,4 glucosyltransferase	0	1	Inf	0.914797		NA	NA	NA	NA
R4Y1Y3	Uncharacterized protein	0	1	Inf	0.914797		1	0	0	0.846599
R4Y229	Uncharacterized protein	0	1	Inf	0.914797		0	2	Inf	0.814661
R4Y249	TonB-dependent receptor	0	1	Inf	0.914797		NA	NA	NA	NA
R4Y253	Phospholipase A1	0	1	Inf	0.914797		6	9	1.5	0.909288
R4Y288	Acyl-CoA dehydrogenase, long-chain specific,mitochondrial	0	1	Inf	0.914797		0	1	Inf	0.906359
R4Y2A6	Putative transport protein	0	1	Inf	0.914797		NA	NA	NA	NA
R4Y2E7	Nitrilotriacetate monooxygenase component B	0	1	Inf	0.914797		NA	NA	NA	NA
R4Y2F8	Transcription elongation factor GreB	0	1	Inf	0.914797		2	1	0.5	0.786404
R4XJN7	Nitroreductase family protein	16	14	0.875	0.915694		3	7	2.33333	0.813885
R4XS70	Phosphoribosylaminoimidazole-succinocarboxamide synthase	39	36	0.923077	0.917208		13	15	1.15385	0.439295
R4XLG0	TPR repeat containing exported protein Putative periplasmic protein contains a protein prenylyltransferase domain	17	15	0.882353	0.918966		1	4	4	0.784332
R4XX79	Aspartyl/glutamyl-tRNA(Asn/Gln) amidotransferase subunit C	21	21	1	0.919828		4	5	1.25	0.847382
R4Y030	Glutaryl-CoA dehydrogenase	18	16	0.888889	0.922241		17	12	0.705882	0.0573062
R4XMS2	Uncharacterized protein	20	20	1	0.923103		0	3	Inf	0.725437
R4XNB2	30S ribosomal protein S10	41	38	0.926829	0.923756		7	30	4.28571	0.0320144
R4Y2H1	Lysine--tRNA ligase	19	17	0.894737	0.925516		16	36	2.25	0.273005
R4XPN0	50S ribosomal protein L21	19	19	1	0.926379		4	8	2	0.874541
R4XTT2	Phosphoenolpyruvate carboxykinase [GTP]	19	19	1	0.926379		7	8	1.14286	0.670815
R4XTE4	Fumarate hydratase class II	64	62	0.96875	0.926623		16	24	1.5	0.760179
R4XSV8	Mlr7403 protein	20	18	0.9	0.928793		5	8	1.6	0.970952
R4XJ03	Branched-chain amino acid transport ATP-binding protein LivG (TC 3.A.1.4.1)	18	18	1	0.929656		17	13	0.764706	0.0743939
R4XKF1	Bifunctional purine biosynthesis protein PurH	18	18	1	0.929656		18	31	1.72222	0.901608
R4Y2L3	D-3-phosphoglycerate dehydrogenase	18	18	1	0.929656		5	9	1.8	0.935943
R4XXB5	ATP-dependent Clp protease proteolytic subunit	21	19	0.904762	0.932071		4	19	4.75	0.149155
R4XL47	Fumarate hydratase class I, aerobic	17	17	1	0.932934		15	16	1.06667	0.295924
R4XQE4	PrpF protein involved in 2-methylcitrate cycle	17	17	1	0.932934		12	9	0.75	0.200621
R4XUX6	Putative cytochrome c	17	17	1	0.932934		1	2	2	0.968006
R4XPA4	Methylenetetrahydrofolate reductase	16	16	1	0.936214		27	10	0.37037	4.55002e-05
R4XQL5	Ortholog of Bordetella pertussis (BX470248) BP2567	16	16	1	0.936214		1	5	5	0.696194
R4XWX4	Uncharacterized protein ImpB	15	15	1	0.939494		1	6	6	0.611981
R4XYB2	Protein phosphatase CheZ	15	15	1	0.939494		7	11	1.57143	0.940473
R4XZW0	Iron-regulated protein A	150	144	0.96	0.940226		39	50	1.28205	0.0822242
R4XHS4	Aspartyl-tRNA(Asn) amidotransferase subunit A	1	0	0	0.940393		9	9	1	0.48589
R4XI04	Lipoprotein	1	0	0	0.940393		1	1	1	0.938882
R4XI94	Putative bacteriophage protein	1	0	0	0.940393		NA	NA	NA	NA
R4XIA9	Cyanophycin synthase	1	0	0	0.940393		0	3	Inf	0.725437
R4XIJ3	GTP cyclohydrolase FolE2	1	0	0	0.940393		1	3	3	0.875328
R4XIJ4	Uncharacterized protein	1	0	0	0.940393		4	7	1.75	0.967209
R4XIM0	Uncharacterized protein	1	0	0	0.940393		NA	NA	NA	NA
R4XIN7	4-hydroxy-3-methylbut-2-enyl diphosphate reductase	1	0	0	0.940393		1	1	1	0.938882
R4XIW6	Autotransporter	1	0	0	0.940393		NA	NA	NA	NA
R4XJ80	UTP--glucose-1-phosphate uridylyltransferase	1	0	0	0.940393		NA	NA	NA	NA
R4XJC5	Uncharacterized protein	1	0	0	0.940393		NA	NA	NA	NA
R4XJL1	Uncharacterized protein	1	0	0	0.940393		NA	NA	NA	NA
R4XJQ4	Uncharacterized protein	1	0	0	0.940393		1	4	4	0.784332
R4XK92	Branched-chain amino acid transport ATP-binding protein LivG (TC 3.A.1.4.1)	1	0	0	0.940393		NA	NA	NA	NA
R4XKF6	Holliday junction ATP-dependent DNA helicase RuvB	1	0	0	0.940393		3	4	1.33333	0.908495
R4XKK1	UvrABC system protein A	1	0	0	0.940393		11	12	1.09091	0.462265
R4XKL2	Uncharacterized protein YhjG	1	0	0	0.940393		2	1	0.5	0.786404
R4XL78	Phosphoglycerol transferase I	1	0	0	0.940393		0	1	Inf	0.906359
R4XLF9	Probable Co/Zn/Cd efflux system membrane fusion protein	1	0	0	0.940393		5	3	0.6	0.535036
R4XLL7	Dihydroorotase	1	0	0	0.940393		1	0	0	0.846599
R4XLS0	Putative transferase	1	0	0	0.940393		NA	NA	NA	NA
R4XLY0	Uncharacterized protein	1	0	0	0.940393		0	1	Inf	0.906359
R4XM04	Putative translation initiation inhibitor, yjgF family	1	0	0	0.940393		2	11	5.5	0.369792
R4XM09	UPF0271 protein NH44784_017021	1	0	0	0.940393		4	3	0.75	0.670087
R4XM34	Cell division protein ZapD	1	0	0	0.940393		NA	NA	NA	NA
R4XM39	Putative esterase	1	0	0	0.940393		NA	NA	NA	NA
R4XM84	Probable protein kinase UbiB	1	0	0	0.940393		NA	NA	NA	NA
R4XMH2	Putative exported protein	1	0	0	0.940393		6	0	0	0.24402
R4XMI6	Putative exported protein	1	0	0	0.940393		NA	NA	NA	NA
R4XN04	High-affinity branched-chain amino acid transport system permease protein LivH (TC 3.A.1.4.1)	1	0	0	0.940393		0	3	Inf	0.725437
R4XN18	Uncharacterized protein	1	0	0	0.940393		0	2	Inf	0.814661
R4XN28	Glutamate Aspartate transport ATP-binding protein GltL (TC 3.A.1.3.4)	1	0	0	0.940393		NA	NA	NA	NA
R4XNB0	Putative periplasmic component of ABC-type transport system	1	0	0	0.940393		NA	NA	NA	NA
R4XNF2	Gp7	1	0	0	0.940393		NA	NA	NA	NA
R4XNH1	Glutathione S-transferase	1	0	0	0.940393		0	1	Inf	0.906359
R4XNK7	Exoenzymes regulatory protein AepA	1	0	0	0.940393		2	1	0.5	0.786404
R4XNR3	Heat-inducible transcription repressor HrcA	1	0	0	0.940393		2	2	1	0.877453
R4XNX7	Transcriptional regulator, TetR family	1	0	0	0.940393		NA	NA	NA	NA
R4XNZ4	Putative exported protein	1	0	0	0.940393		NA	NA	NA	NA
R4XPA8	Transcriptional regulator, AsnC family	1	0	0	0.940393		NA	NA	NA	NA
R4XPD0	tRNA nucleotidyltransferase	1	0	0	0.940393		2	0	0	0.698188
R4XPH7	Cytochrome d ubiquinol oxidase subunit I	1	0	0	0.940393		0	1	Inf	0.906359
R4XPI4	UTP--glucose-1-phosphate uridylyltransferase	1	0	0	0.940393		3	8	2.66667	0.724687
R4XPW8	Lactoylglutathione lyase	1	0	0	0.940393		NA	NA	NA	NA
R4XQ02	Uncharacterized protein	1	0	0	0.940393		4	1	0.25	0.509512
R4XQ13	Putative membrane protein	1	0	0	0.940393		1	1	1	0.938882
R4XQ58	Glutamate Aspartate periplasmic binding protein GltI (TC 3.A.1.3.4)	1	0	0	0.940393		NA	NA	NA	NA
R4XQH0	Type III secretion inner membrane protein (YscR,SpaR,HrcR,EscR,homologous to flagellar export components)	1	0	0	0.940393		NA	NA	NA	NA
R4XQL4	Probable carboxylesterase	1	0	0	0.940393		1	2	2	0.968006
R4XQQ3	3-hydroxyisobutyrate dehydrogenase	1	0	0	0.940393		5	2	0.4	0.461049
R4XQY0	Haloacid dehalogenase-like hydrolase	1	0	0	0.940393		1	2	2	0.968006
R4XRH6	Signal peptidase I	1	0	0	0.940393		5	14	2.8	0.506503
R4XRK6	MATE efflux family protein	1	0	0	0.940393		NA	NA	NA	NA
R4XRQ9	Transcription regulator [contains diacylglycerol kinase catalytic domain]	1	0	0	0.940393		2	2	1	0.877453
R4XRT5	Putative lipoprotein	1	0	0	0.940393		4	6	1.5	0.939677
R4XS35	Cystathionine beta-lyase	1	0	0	0.940393		1	0	0	0.846599
R4XS73	Glutathione S-transferase	1	0	0	0.940393		0	3	Inf	0.725437
R4XSB5	NAD kinase	1	0	0	0.940393		2	7	3.5	0.667396
R4XSE2	Putative exported protein	1	0	0	0.940393		1	0	0	0.846599
R4XSJ8	Phage integrase, putative	1	0	0	0.940393		NA	NA	NA	NA
R4XSM2	GGDEF and EAL domain proteins	1	0	0	0.940393		1	2	2	0.968006
R4XT21	Uncharacterized protein	1	0	0	0.940393		NA	NA	NA	NA
R4XT67	ATP-dependent DNA helicase RecQ	1	0	0	0.940393		NA	NA	NA	NA
R4XT87	3-isopropylmalate dehydratase small subunit	1	0	0	0.940393		2	0	0	0.698188
R4XT88	5-formyltetrahydrofolate cyclo-ligase	1	0	0	0.940393		0	1	Inf	0.906359
R4XTE2	Phosphocarrier protein HPr	1	0	0	0.940393		NA	NA	NA	NA
R4XTX1	Putative cyclase SCIF3.09c	1	0	0	0.940393		NA	NA	NA	NA
R4XTX5	3-oxoadipate CoA-transferase subunit A	1	0	0	0.940393		3	6	2	0.905567
R4XTY6	Ferrichrome-iron receptor	1	0	0	0.940393		NA	NA	NA	NA
R4XU15	Folate-dependent protein for Fe/S cluster synthesis/repair in oxidative stress	1	0	0	0.940393		0	1	Inf	0.906359
R4XU26	Putative membrane protein	1	0	0	0.940393		1	1	1	0.938882
R4XU34	Serine phosphatase RsbU, regulator of sigma subunit	1	0	0	0.940393		1	2	2	0.968006
R4XU36	Uncharacterized protein	1	0	0	0.940393		0	7	Inf	0.413163
R4XUF4	Dihydrofolate synthase	1	0	0	0.940393		2	0	0	0.698188
R4XUK0	Lysine-specific permease	1	0	0	0.940393		1	3	3	0.875328
R4XUL1	Gentisate 1,2-dioxygenase	1	0	0	0.940393		0	1	Inf	0.906359
R4XUP6	TonB-dependent receptor	1	0	0	0.940393		8	20	2.5	0.434169
R4XUQ1	Arginase	1	0	0	0.940393		5	7	1.4	0.878242
R4XUQ2	Uncharacterized protein	1	0	0	0.940393		NA	NA	NA	NA
R4XUR0	Putative amidase	1	0	0	0.940393		9	7	0.777778	0.352149
R4XUU3	Uncharacterized protein	1	0	0	0.940393		2	0	0	0.698188
R4XUZ6	HlyD family secretion protein	1	0	0	0.940393		NA	NA	NA	NA
R4XV08	Uncharacterized protein	1	0	0	0.940393		5	3	0.6	0.535036
R4XV09	Uroporphyrinogen decarboxylase	1	0	0	0.940393		5	8	1.6	0.970952
R4XV84	Cobalt-zinc-cadmium resistance protein CzcD	1	0	0	0.940393		1	1	1	0.938882
R4XV86	Putative exported protein	1	0	0	0.940393		3	2	0.666667	0.72746
R4XVC3	Ketoglutarate semialdehyde dehydrogenase	1	0	0	0.940393		NA	NA	NA	NA
R4XVC4	Predicted regulator PutR for proline utilization,GntR family	1	0	0	0.940393		1	1	1	0.938882
R4XVE1	Siderophore [Alcaligin] biosynthesis complex,long chain @ Siderophore synthetase component,ligase	1	0	0	0.940393		NA	NA	NA	NA
R4XVE3	Outer membrane vitamin B12 receptor BtuB	1	0	0	0.940393		1	3	3	0.875328
R4XVF8	Phospho-2-dehydro-3-deoxyheptonate aldolase	1	0	0	0.940393		NA	NA	NA	NA
R4XVK7	1-pyrroline-4-hydroxy-2-carboxylate deaminase	1	0	0	0.940393		NA	NA	NA	NA
R4XVL6	Uncharacterized protein	1	0	0	0.940393		NA	NA	NA	NA
R4XVT1	Nicotinamidase family protein YcaC	1	0	0	0.940393		3	6	2	0.905567
R4XW87	Dihydroxy-acid dehydratase	1	0	0	0.940393		4	5	1.25	0.847382
R4XWA7	Orf69	1	0	0	0.940393		0	1	Inf	0.906359
R4XWC6	ABC-type nitrate/sulfonate/bicarbonate transport system, ATPase component	1	0	0	0.940393		3	3	1	0.816755
R4XWD3	Ferric iron ABC transporter, permease protein	1	0	0	0.940393		NA	NA	NA	NA
R4XWE9	7-carboxy-7-deazaguanine synthase	1	0	0	0.940393		NA	NA	NA	NA
R4XWF9	Oxidoreductase, short-chain dehydrogenase/reductase family	1	0	0	0.940393		2	3	1.5	0.970155
R4XWM8	3-dehydroquinate synthase	1	0	0	0.940393		0	1	Inf	0.906359
R4XWS1	Uncharacterized protein	1	0	0	0.940393		2	4	2	0.936738
R4XWS6	Putative oxidoreductase	1	0	0	0.940393		0	2	Inf	0.814661
R4XWT1	UDP-N-acetylglucosamine 4,6-dehydratase	1	0	0	0.940393		NA	NA	NA	NA
R4XWV5	ABC-type transport system involved in resistance to organic solvents, permease component USSDB6A	1	0	0	0.940393		NA	NA	NA	NA
R4XWZ0	Uncharacterized protein ImpA	1	0	0	0.940393		2	5	2.5	0.844488
R4XX54	RTX toxin, putative	1	0	0	0.940393		1	3	3	0.875328
R4XX66	Branched-chain amino acid transport ATP-binding protein LivG (TC 3.A.1.4.1)	1	0	0	0.940393		5	10	2	0.843706
R4XXA3	Coproporphyrinogen-III oxidase	1	0	0	0.940393		1	2	2	0.968006
R4XXF7	Glutamate 5-kinase	1	0	0	0.940393		1	1	1	0.938882
R4XXH3	Uncharacterized protein	1	0	0	0.940393		NA	NA	NA	NA
R4XXT6	Cytochrome c-type biogenesis protein CcmC,putative heme lyase for CcmE	1	0	0	0.940393		0	1	Inf	0.906359
R4XY61	Branched-chain amino acid transport ATP-binding protein LivF (TC 3.A.1.4.1)	1	0	0	0.940393		9	8	0.888889	0.415849
R4XYC2	Potassium channel protein	1	0	0	0.940393		NA	NA	NA	NA
R4XYF4	Phytoene synthase	1	0	0	0.940393		7	2	0.285714	0.260277
R4XYZ2	Uncharacterized protein	1	0	0	0.940393		0	1	Inf	0.906359
R4XZ27	Uncharacterized protein	1	0	0	0.940393		3	3	1	0.816755
R4XZ29	Transcriptional regulator, MarR family / Acetyltransferase (GNAT)	1	0	0	0.940393		1	0	0	0.846599
R4XZ65	Uncharacterized protein	1	0	0	0.940393		0	1	Inf	0.906359
R4XZ68	Probable thiol oxidoreductase with 2 cytochrome c heme-binding sites	1	0	0	0.940393		NA	NA	NA	NA
R4XZC3	Ferrichrome-iron receptor	1	0	0	0.940393		11	20	1.81818	0.842142
R4XZM6	Serine acetyltransferase	1	0	0	0.940393		1	4	4	0.784332
R4XZP8	Enoyl-CoA hydratase	1	0	0	0.940393		1	3	3	0.875328
R4XZQ6	Enoyl-CoA hydratase/carnithine racemase	1	0	0	0.940393		2	2	1	0.877453
R4XZT3	Uncharacterized protein	1	0	0	0.940393		NA	NA	NA	NA
R4XZT4	Binding-protein-dependent transport systems inner membrane component	1	0	0	0.940393		NA	NA	NA	NA
R4XZW2	Transcriptional regulator, LysR family	1	0	0	0.940393		NA	NA	NA	NA
R4Y015	Uncharacterized protein	1	0	0	0.940393		NA	NA	NA	NA
R4Y0A2	NADPH-dependent 7-cyano-7-deazaguanine reductase	1	0	0	0.940393		6	5	0.833333	0.56119
R4Y0B0	Enoyl-CoA hydratase/isomerase	1	0	0	0.940393		NA	NA	NA	NA
R4Y0F7	LPS-assembly lipoprotein LptE	1	0	0	0.940393		1	12	12	0.227065
R4Y0T5	3-isopropylmalate dehydratase large subunit	1	0	0	0.940393		3	0	0	0.560516
R4Y0T7	tRNA pseudouridine synthase A	1	0	0	0.940393		NA	NA	NA	NA
R4Y0X3	Uncharacterized protein	1	0	0	0.940393		6	3	0.5	0.415276
R4Y191	N-succinyl-L,L-diaminopimelate aminotransferase alternative	1	0	0	0.940393		4	6	1.5	0.939677
R4Y192	Methyl-accepting chemotaxis protein I (serine chemoreceptor protein)	1	0	0	0.940393		1	5	5	0.696194
R4Y1B0	Bifunctional uridylyltransferase/uridylyl-removing enzyme	1	0	0	0.940393		NA	NA	NA	NA
R4Y1C5	Putative exported protein	1	0	0	0.940393		0	3	Inf	0.725437
R4Y1D2	Alanine racemase	1	0	0	0.940393		10	4	0.4	0.140188
R4Y1I0	Enoyl-[acyl-carrier-protein] reductase [NADH]	1	0	0	0.940393		NA	NA	NA	NA
R4Y1J4	Phosphopantetheinyl transferase PptA, putative	1	0	0	0.940393		NA	NA	NA	NA
R4Y1J7	Ferric iron ABC transporter, ATP-binding protein	1	0	0	0.940393		0	3	Inf	0.725437
R4Y1M6	Uncharacterized protein	1	0	0	0.940393		NA	NA	NA	NA
R4Y1T1	Twin-arginine translocation pathway signal	1	0	0	0.940393		1	0	0	0.846599
R4Y1W8	Long-chain fatty acid transport protein	1	0	0	0.940393		7	9	1.28571	0.757896
R4Y1Z0	Undecaprenyl-diphosphatase	1	0	0	0.940393		4	10	2.5	0.695455
R4Y200	Uncharacterized protein	1	0	0	0.940393		NA	NA	NA	NA
R4Y228	Uncharacterized protein	1	0	0	0.940393		NA	NA	NA	NA
R4Y290	Transcriptional regulator, GntR family	1	0	0	0.940393		NA	NA	NA	NA
R4Y2J8	Lipoprotein signal peptidase	1	0	0	0.940393		0	1	Inf	0.906359
R4Y2M8	Dipeptide transport ATP-binding protein DppD (TC 3.A.1.5.2)	1	0	0	0.940393		2	9	4.5	0.507143
R4Y303	Molybdenum transport ATP-binding protein ModC (TC 3.A.1.8.1)	1	0	0	0.940393		NA	NA	NA	NA
R4XMI0	Enoyl-CoA hydratase	37	36	0.972973	0.941257		9	11	1.22222	0.643156
R4XXZ4	Uncharacterized protein	24	22	0.916667	0.941912		1	4	4	0.784332
R4XXW7	Peptidylprolyl isomerase	59	57	0.966102	0.94302		1	12	12	0.227065
R4XHU9	23S rRNA (guanosine-2'-O-)-methyltransferase RlmB	2	1	0.5	0.943675		NA	NA	NA	NA
R4XL71	Uncharacterized protein	2	1	0.5	0.943675		NA	NA	NA	NA
R4XL95	Exoribonuclease II	2	1	0.5	0.943675		0	1	Inf	0.906359
R4XLX2	3-dehydroquinate dehydratase	2	1	0.5	0.943675		NA	NA	NA	NA
R4XMX8	COG1399 protein, clustered with ribosomal protein L32p	2	1	0.5	0.943675		1	3	3	0.875328
R4XQM4	Ribonucleoside-diphosphate reductase subunit beta	2	1	0.5	0.943675		8	11	1.375	0.787942
R4XRA6	Uncharacterized protein	2	1	0.5	0.943675		0	1	Inf	0.906359
R4XRI8	Maf-like protein NH44784_005341	2	1	0.5	0.943675		1	1	1	0.938882
R4XRT3	Ornithine cyclodeaminase	2	1	0.5	0.943675		3	0	0	0.560516
R4XRV1	Uncharacterized protein	2	1	0.5	0.943675		1	1	1	0.938882
R4XSN6	3-isopropylmalate dehydrogenase	2	1	0.5	0.943675		2	3	1.5	0.970155
R4XST6	D-amino acid dehydrogenase small subunit	2	1	0.5	0.943675		4	6	1.5	0.939677
R4XSU8	ABC transporter amino acid-binding protein	2	1	0.5	0.943675		2	9	4.5	0.507143
R4XSY9	4-hydroxy-3-methylbut-2-en-1-yl diphosphate synthase (flavodoxin)	2	1	0.5	0.943675		0	1	Inf	0.906359
R4XT81	Oligopeptide transport ATP-binding protein OppD (TC 3.A.1.5.1)	2	1	0.5	0.943675		2	3	1.5	0.970155
R4XUH1	1-deoxy-D-xylulose 5-phosphate reductoisomerase	2	1	0.5	0.943675		5	6	1.2	0.787173
R4XUN6	Starvation sensing protein RspA	2	1	0.5	0.943675		6	5	0.833333	0.56119
R4XVE0	Glutathione S-transferase	2	1	0.5	0.943675		NA	NA	NA	NA
R4XVE9	Glutamate Aspartate periplasmic binding protein GltI (TC 3.A.1.3.4)	2	1	0.5	0.943675		0	2	Inf	0.814661
R4XYD8	Transcriptional regulator, Crp/Fnr family	2	1	0.5	0.943675		0	4	Inf	0.639794
R4XZ53	Ribonuclease PH	2	1	0.5	0.943675		4	3	0.75	0.670087
R4Y1D9	Uncharacterized protein	2	1	0.5	0.943675		2	0	0	0.698188
R4Y1F7	Uncharacterized protein	2	1	0.5	0.943675		1	1	1	0.938882
R4Y264	Cytochrome c551 peroxidase	2	1	0.5	0.943675		2	0	0	0.698188
R4Y0B5	FIG027190: Putative transmembrane protein	25	23	0.92	0.945194		21	47	2.2381	0.158758
R4XSW4	Putative lipoprotein	13	13	1	0.946058		2	3	1.5	0.970155
R4XZ89	Glutathione S-transferase	13	13	1	0.946058		5	28	5.6	0.0214892
R4XZQ5	3-ketoacyl-CoA thiolase	13	13	1	0.946058		11	22	2	0.665216
R4XK15	Uncharacterized protein	3	2	0.666667	0.946958		0	1	Inf	0.906359
R4XQL2	Entericidin A anti-toxin	3	2	0.666667	0.946958		NA	NA	NA	NA
R4XRF0	Membrane-bound lytic murein transglycosylase A	3	2	0.666667	0.946958		8	7	0.875	0.461657
R4XT42	ATP-dependent protease subunit HslV	3	2	0.666667	0.946958		1	6	6	0.611981
R4XT82	HlyD-family secretion protein	3	2	0.666667	0.946958		3	8	2.66667	0.724687
R4XTF0	Nucleotide-binding protein NH44784_025221	3	2	0.666667	0.946958		2	5	2.5	0.844488
R4XTI7	Ortholog of Bordetella pertussis (BX470248) BP0546	3	2	0.666667	0.946958		4	8	2	0.874541
R4XVV5	Aspartyl-tRNA(Asn) amidotransferase subunit A	3	2	0.666667	0.946958		5	5	1	0.698928
R4XZ80	Uncharacterized protein	3	2	0.666667	0.946958		1	4	4	0.784332
R4Y1C1	UPF0434 protein NH44784_056501	3	2	0.666667	0.946958		NA	NA	NA	NA
R4XPH5	Rod shape-determining protein MreB	71	67	0.943662	0.948233		9	20	2.22222	0.556687
R4XKW3	Uncharacterized protein	12	12	1	0.949342		0	1	Inf	0.906359
R4XUJ9	3-hydroxyisobutyryl-CoA hydrolase	12	12	1	0.949342		15	19	1.26667	0.487143
R4XUX0	Phosphonate ABC transporter phosphate-binding periplasmic component (TC 3.A.1.9.1)	12	12	1	0.949342		5	16	3.2	0.369259
R4XL91	Lipoprotein	4	3	0.75	0.950241		12	10	0.833333	0.24483
R4XQ35	Cell division protein ftsA	4	3	0.75	0.950241		9	14	1.55556	0.91008
R4XRF4	Alanyl-tRNA synthetase domain protein	4	3	0.75	0.950241		7	8	1.14286	0.670815
R4XYI1	Acyl-[acyl-carrier-protein]--UDP-N-acetylglucosamine O-acyltransferase	4	3	0.75	0.950241		7	3	0.428571	0.312998
R4Y1D0	Putative lipoprotein	4	3	0.75	0.950241		5	4	0.8	0.614576
R4Y205	Ribonucleotide reductase of class III (Anaerobic), large subunit	4	3	0.75	0.950241		3	4	1.33333	0.908495
R4Y2W3	Cysteine--tRNA ligase	4	3	0.75	0.950241		15	23	1.53333	0.819862
R4XIY3	3-oxoacyl-[acyl-carrier-protein] synthase 3	27	25	0.925926	0.951761		16	27	1.6875	0.964021
R4XSI3	Phosphate import ATP-binding protein PstB	11	11	1	0.952626		15	15	1	0.245236
R4XVR7	Phosphoribosyl-AMP cyclohydrolase	11	11	1	0.952626		2	2	1	0.877453
R4Y0G6	3-hydroxyacyl-CoA dehydrogenase	11	11	1	0.952626		2	8	4	0.584716
R4XLZ0	Ubiquinone/menaquinone biosynthesis C-methyltransferase UbiE	5	4	0.8	0.953526		0	2	Inf	0.814661
R4XMZ8	Glutamine--fructose-6-phosphate aminotransferase [isomerizing]	5	4	0.8	0.953526		5	10	2	0.843706
R4XUN7	Pyrroline-5-carboxylate reductase	5	4	0.8	0.953526		19	10	0.526316	0.0116308
R4XV91	Glutamine synthetase	73	69	0.945205	0.954802		17	20	1.17647	0.333698
R4XJ24	Alkyl hydroperoxide reductase AhpD	55	53	0.963636	0.956156		7	17	2.42857	0.531294
R4XN91	Elongation factor Tu	55	53	0.963636	0.956156		20	28	1.4	0.538331
R4XX06	RNA polymerase-binding transcription factor DksA	96	91	0.947917	0.956322		7	28	4	0.0560481
R4XHS0	Probable Fe(2+)-trafficking protein	6	5	0.833333	0.956811		NA	NA	NA	NA
R4XIX7	Elongation factor 4	6	5	0.833333	0.956811		1	6	6	0.611981
R4XNR6	4-hydroxy-tetrahydrodipicolinate reductase	6	5	0.833333	0.956811		14	12	0.857143	0.187489
R4XQ64	Tricarboxylate transport membrane protein TctA	6	5	0.833333	0.956811		1	1	1	0.938882
R4XUL3	Isoprenyl transferase	6	5	0.833333	0.956811		2	3	1.5	0.970155
R4XNJ4	D-beta-hydroxybutyrate dehydrogenase	29	27	0.931034	0.958332		3	8	2.66667	0.724687
R4XIM8	Branched-chain amino acid aminotransferase	9	9	1	0.959197		8	9	1.125	0.615279
R4XYE1	Flagellar motor switch protein FliN	9	9	1	0.959197		4	0	0	0.437523
R4XV90	Branched-chain amino acid transport ATP-binding protein LivF (TC 3.A.1.4.1)	7	6	0.857143	0.960097		10	21	2.1	0.609879
R4XHR1	Predicted ATPase related to phosphate starvation-inducible protein PhoH	31	30	0.967742	0.960963		11	16	1.45455	0.788712
R4XMV4	Leucine-, isoleucine-, valine-, threonine-, and alanine-binding protein	76	73	0.960526	0.961207		27	35	1.2963	0.246864
R4XTR7	DNA topoisomerase III	75	71	0.946667	0.961374		3	17	5.66667	0.160539
R4XHK4	Ribonuclease R	8	8	1	0.962484		14	18	1.28571	0.537012
R4XSW8	Xanthine-guanine phosphoribosyltransferase	8	8	1	0.962484		3	14	4.66667	0.292383
R4XY59	Succinyl-diaminopimelate desuccinylase	8	8	1	0.962484		10	9	0.9	0.372839
R4Y272	Uncharacterized protein ImpC	8	8	1	0.962484		9	18	2	0.723188
R4XIP2	Tryptophan 2,3-dioxygenase	8	7	0.875	0.963384		10	10	1	0.438704
R4XLG4	Putative iron-sulfur cluster insertion protein ErpA	8	7	0.875	0.963384		0	8	Inf	0.349724
R4XRW0	Uncharacterized protein	8	7	0.875	0.963384		0	3	Inf	0.725437
R4XXT3	Cysteine desulfurase IscS	8	7	0.875	0.963384		4	4	1	0.757136
R4XKC9	Tricarboxylate transport protein TctC	256	244	0.953125	0.963683		58	56	0.965517	2.25558e-06
R4XLS7	Uncharacterized protein	30	29	0.966667	0.964249		25	24	0.96	0.0399743
R4XST1	Threonine--tRNA ligase	30	29	0.966667	0.964249		12	23	1.91667	0.722439
R4Y302	RND efflux system, membrane fusion protein CmeA	76	72	0.947368	0.964661		25	24	0.96	0.0399743
R4XLA8	Cell division protein FtsZ	7	7	1	0.965771		9	11	1.22222	0.643156
R4XLZ6	Glutamate-1-semialdehyde 2,1-aminomutase	7	7	1	0.965771		13	18	1.38462	0.672273
R4XMP0	Protein yjbJ	7	7	1	0.965771		NA	NA	NA	NA
R4XLW5	L-carnitine dehydratase/bile acid-inducible protein F	9	8	0.888889	0.966671		4	4	1	0.757136
R4XMA5	Dienelactone hydrolase family	9	8	0.888889	0.966671		8	8	1	0.535694
R4XMG4	Electron transfer flavoprotein, beta subunit	167	159	0.952096	0.967459		77	86	1.11688	8.77135e-07
R4XM33	Fumarylacetoacetase	6	6	1	0.969059		0	2	Inf	0.814661
R4XVX5	Putative exported protein	6	6	1	0.969059		7	5	0.714286	0.438113
R4XYK1	3-hydroxyisobutyrate dehydrogenase	100	95	0.95	0.96947		24	43	1.79167	0.719446
R4XIJ9	3-oxoacyl-[acyl-carrier-protein] synthase 2	55	52	0.945455	0.969715		47	45	0.957447	0.000106053
R4XKQ8	Poly(A) polymerase I	10	9	0.9	0.969959		1	0	0	0.846599
R4Y1E6	Uncharacterized protein	10	9	0.9	0.969959		0	2	Inf	0.814661
R4XQT9	Benzoate transport, inner-membrane translocator	33	31	0.939394	0.971481		10	14	1.4	0.758657
R4XI02	TldD protein, part of proposed TldE/TldD proteolytic complex (PMID 12029038)	5	5	1	0.972347		13	15	1.15385	0.439295
R4XNA1	Predicted transcriptional regulator LiuR of leucine degradation pathway, MerR family	5	5	1	0.972347		3	5	1.66667	0.998526
R4XPH9	Hypothetical oxidoreductase, YbiC homolog	5	5	1	0.972347		2	3	1.5	0.970155
R4XSC1	CDP-6-deoxy-delta-3,4-glucoseen reductase-like	5	5	1	0.972347		1	3	3	0.875328
R4XSN3	Nicotinamidase family protein YcaC	5	5	1	0.972347		4	6	1.5	0.939677
R4XUN8	Deoxycytidine triphosphate deaminase	5	5	1	0.972347		5	12	2.4	0.666669
R4XPN9	Carboxyl-terminal protease	50	48	0.96	0.972592		21	47	2.2381	0.158758
R4XXP5	Probable short-chain dehydrogenase	56	53	0.946429	0.973003		48	86	1.79167	0.473035
R4XUK6	Uncharacterized protein	11	10	0.909091	0.973248		NA	NA	NA	NA
R4XL92	Biotin carboxyl carrier protein of acetyl-CoA carboxylase	34	32	0.941176	0.97477		9	20	2.22222	0.556687
R4XIR9	Oligopeptide transporter	4	4	1	0.975636		NA	NA	NA	NA
R4XKY7	4-Hydroxy-2-oxoglutarate aldolase	4	4	1	0.975636		3	4	1.33333	0.908495
R4XN01	Imidazoleglycerol-phosphate dehydratase	4	4	1	0.975636		2	5	2.5	0.844488
R4XPT5	Glutaredoxin	4	4	1	0.975636		1	0	0	0.846599
R4XRX7	Polyphosphate kinase	4	4	1	0.975636		4	4	1	0.757136
R4Y1T9	Protein yobA	4	4	1	0.975636		NA	NA	NA	NA
R4XIR8	NADH-quinone oxidoreductase subunit B	12	11	0.916667	0.976537		3	7	2.33333	0.813885
R4Y257	Cbb3-type cytochrome c oxidase subunit	35	33	0.942857	0.978059		35	28	0.8	0.000415633
R4XI68	Octaprenyl-diphosphate synthase	3	3	1	0.978925		3	6	2	0.905567
R4XIQ9	NADH-ubiquinone oxidoreductase chain L	3	3	1	0.978925		1	2	2	0.968006
R4XIS6	Succinate dehydrogenase cytochrome b-556 subunit	3	3	1	0.978925		0	2	Inf	0.814661
R4XKG5	Cell division topological specificity factor	3	3	1	0.978925		NA	NA	NA	NA
R4XKR2	UDP-N-acetylmuramoyl-tripeptide--D-alanyl-D-alanine ligase	3	3	1	0.978925		7	7	1	0.587947
R4XLT0	Ribose-5-phosphate isomerase A	3	3	1	0.978925		0	3	Inf	0.725437
R4XMK0	Acyl carrier protein	3	3	1	0.978925		NA	NA	NA	NA
R4XP25	Probable lipoprotein	3	3	1	0.978925		3	11	3.66667	0.482333
R4XQ68	D-3-phosphoglycerate dehydrogenase	3	3	1	0.978925		4	6	1.5	0.939677
R4XR43	Cytochrome O ubiquinol oxidase subunit I	3	3	1	0.978925		4	4	1	0.757136
R4XRZ7	Imidazole glycerol phosphate synthase subunit HisF	3	3	1	0.978925		0	3	Inf	0.725437
R4XT95	Leucine-, isoleucine-, valine-, threonine-, and alanine-binding protein	3	3	1	0.978925		5	6	1.2	0.787173
R4XVB8	ProQ activator of osmoprotectant transporter ProP	3	3	1	0.978925		4	4	1	0.757136
R4XVH1	S-(hydroxymethyl)glutathione dehydrogenase	3	3	1	0.978925		0	3	Inf	0.725437
R4XWK9	Uncharacterized protein	3	3	1	0.978925		NA	NA	NA	NA
R4Y0T2	Putative LuxR-family transcriptional regulator	3	3	1	0.978925		2	5	2.5	0.844488
R4XSF4	Adenylosuccinate synthetase	48	46	0.958333	0.97917		14	20	1.42857	0.70115
R4XRG2	Protein translocase subunit SecD	13	12	0.923077	0.979826		19	27	1.42105	0.590705
R4XMT3	Isovaleryl-CoA dehydrogenase Butyryl-CoA dehydrogenase	183	175	0.956284	0.979904		52	86	1.65385	0.95241
R4XJC4	50S ribosomal protein L32	25	24	0.96	0.980692		NA	NA	NA	NA
R4Y197	Isoleucine--tRNA ligase	25	24	0.96	0.980692		21	25	1.19048	0.246049
R4XJB7	Sigma factor RpoE negative regulatory protein RseB	2	2	1	0.982214		5	5	1	0.698928
R4XMC1	Putative exported protein	2	2	1	0.982214		3	19	6.33333	0.101666
R4XMW5	Uncharacterized protein	2	2	1	0.982214		NA	NA	NA	NA
R4XN42	RNA polymerase sigma-54 factor	2	2	1	0.982214		NA	NA	NA	NA
R4XNL5	Ortholog of Bordetella pertussis (BX470248) BP2469	2	2	1	0.982214		NA	NA	NA	NA
R4XQA3	Uncharacterized glutathione S-transferase-like protein	2	2	1	0.982214		1	2	2	0.968006
R4XRE4	Biotin synthase	2	2	1	0.982214		1	3	3	0.875328
R4XRT8	3-oxoacyl-[acyl-carrier protein] reductase	2	2	1	0.982214		8	18	2.25	0.583343
R4XS68	Probable glutathione S-transferase	2	2	1	0.982214		3	4	1.33333	0.908495
R4XW14	Uncharacterized protein	2	2	1	0.982214		13	4	0.307692	0.0395888
R4XXI6	DNA helicase	2	2	1	0.982214		12	8	0.666667	0.162544
R4XY53	Short-chain dehydrogenase/reductase SDR	2	2	1	0.982214		0	12	Inf	0.160837
R4XY89	Bifunctional protein FolD	2	2	1	0.982214		1	6	6	0.611981
R4Y271	DNA-binding domain of ModE / Molybdate-binding domain of ModE	2	2	1	0.982214		7	6	0.857143	0.510154
R4XNZ5	Aspartyl-tRNA synthetase	92	88	0.956522	0.982704		17	45	2.64706	0.0508288
R4Y2C3	Inosine-5'-monophosphate dehydrogenase	92	88	0.956522	0.982704		41	59	1.43902	0.28216
R4XLS6	Serine protein kinase (PrkA protein), P-loop containing	14	13	0.928571	0.983115		1	11	11	0.275198
R4XM28	Uncharacterized PLP-dependent aminotransferase YfdZ	14	13	0.928571	0.983115		4	9	2.25	0.783563
R4XS30	Arginine--tRNA ligase	14	13	0.928571	0.983115		9	15	1.66667	0.99693
R4XY75	Cold shock protein CspD	14	13	0.928571	0.983115		1	3	3	0.875328
R4Y106	TRAP-type C4-dicarboxylate transport system,periplasmic component	14	13	0.928571	0.983115		10	12	1.2	0.588636
R4XS77	Probable transcriptional regulatory protein NH44784_036931	24	23	0.958333	0.983982		11	12	1.09091	0.462265
R4XN32	Uncharacterized protein	37	35	0.945946	0.984638		22	37	1.68182	0.962428
R4XI39	Putative transport protein	1	1	1	0.985504		13	13	1	0.313958
R4XIW8	Phosphoglycolate phosphatase	1	1	1	0.985504		0	2	Inf	0.814661
R4XL58	Uncharacterized protein	1	1	1	0.985504		3	2	0.666667	0.72746
R4XLA9	Uncharacterized protein	1	1	1	0.985504		2	3	1.5	0.970155
R4XLM5	Ribonuclease H	1	1	1	0.985504		1	3	3	0.875328
R4XM98	Probable dioxygenase	1	1	1	0.985504		0	7	Inf	0.413163
R4XMH8	Cytidylate kinase	1	1	1	0.985504		3	8	2.66667	0.724687
R4XMT5	Putative transport protein	1	1	1	0.985504		4	4	1	0.757136
R4XN22	L-lactate dehydrogenase	1	1	1	0.985504		3	9	3	0.63908
R4XP11	Type I antifreeze protein	1	1	1	0.985504		0	1	Inf	0.906359
R4XPF6	Long-chain-fatty-acid--CoA ligase	1	1	1	0.985504		1	1	1	0.938882
R4XQ69	Amino-acid acetyltransferase	1	1	1	0.985504		2	5	2.5	0.844488
R4XQR7	OsmC/Ohr family protein	1	1	1	0.985504		0	2	Inf	0.814661
R4XQW1	Serum resistance protein	1	1	1	0.985504		0	1	Inf	0.906359
R4XRD8	Dienelactone hydrolase family	1	1	1	0.985504		2	2	1	0.877453
R4XRI5	Malonyl CoA-acyl carrier protein transacylase	1	1	1	0.985504		2	12	6	0.310751
R4XRP3	Uncharacterized protein	1	1	1	0.985504		0	2	Inf	0.814661
R4XRY5	Methionine ABC transporter ATP-binding protein	1	1	1	0.985504		7	8	1.14286	0.670815
R4XS06	Leucine-, isoleucine-, valine-, threonine-, and alanine-binding protein	1	1	1	0.985504		7	8	1.14286	0.670815
R4XSH3	Ribosomal RNA large subunit methyltransferase E	1	1	1	0.985504		0	2	Inf	0.814661
R4XSW1	Free methionine-(R)-sulfoxide reductase,contains GAF domain	1	1	1	0.985504		NA	NA	NA	NA
R4XT62	Threonine dehydratase, catabolic	1	1	1	0.985504		8	12	1.5	0.87903
R4XTC6	Putative exported protein	1	1	1	0.985504		0	2	Inf	0.814661
R4XTI9	Outer membrane protein Imp, required for envelope biogenesis / Organic solvent tolerance protein	1	1	1	0.985504		7	5	0.714286	0.438113
R4XTV7	Flagellar motor switch protein FliG	1	1	1	0.985504		3	3	1	0.816755
R4XUU2	Putative oxidoreductase YncB	1	1	1	0.985504		7	7	1	0.587947
R4XUW6	Adenylate cyclase	1	1	1	0.985504		8	6	0.75	0.393711
R4XUY2	Dioxygenases related to 2-nitropropane dioxygenase	1	1	1	0.985504		3	10	3.33333	0.55803
R4XVW9	Nitroreductase family protein	1	1	1	0.985504		1	0	0	0.846599
R4XWP9	Putative membrane protein	1	1	1	0.985504		2	1	0.5	0.786404
R4XX22	Diaminopimelate epimerase	1	1	1	0.985504		2	4	2	0.936738
R4XY30	Fatty acid desaturase	1	1	1	0.985504		NA	NA	NA	NA
R4XY31	Transcriptional regulator, MerR family	1	1	1	0.985504		1	0	0	0.846599
R4XYJ8	Lipoprotein	1	1	1	0.985504		0	3	Inf	0.725437
R4XZ00	3-ketoacyl-CoA thiolase	1	1	1	0.985504		1	1	1	0.938882
R4Y0D9	L-proline glycine betaine ABC transport system permease protein ProV (TC 3.A.1.12.1)	1	1	1	0.985504		6	6	1	0.64244
R4Y155	Chaperone protein HscA homolog	1	1	1	0.985504		5	12	2.4	0.666669
R4Y277	Oxidoreductase	1	1	1	0.985504		6	5	0.833333	0.56119
R4XSA5	DNA topoisomerase 4 subunit B	15	14	0.933333	0.986405		5	3	0.6	0.535036
R4XHZ5	Transcription termination/antitermination protein NusA	23	22	0.956522	0.987272		3	9	3	0.63908
R4XJG5	Two-component system response regulator OmpR	61	58	0.95082	0.989451		11	16	1.45455	0.788712
R4XIN9	Cell division protein ZipA	16	15	0.9375	0.989695		10	14	1.4	0.758657
R4XXK3	Phosphoribosylformylglycinamidine synthase	16	15	0.9375	0.989695		21	23	1.09524	0.163448
R4XUY6	Dipeptide-binding ABC transporter, periplasmic substrate-binding component (TC 3.A.1.5.2)	39	37	0.948718	0.991218		27	36	1.33333	0.297775
R4XL89	Outer membrane lipoprotein	89	85	0.955056	0.992574		21	38	1.80952	0.720194
R4XPE4	Copper metallochaperone, bacterial analog of Cox17 protein	62	59	0.951613	0.992741		6	22	3.66667	0.160241
R4XRA7	Ortholog of Bordetella pertussis (BX470248) BP0824	21	20	0.952381	0.993852		3	20	6.66667	0.0794963
R4XU70	Branched-chain alpha-keto acid dehydrogenase, E1 component, beta subunit	21	20	0.952381	0.993852		24	25	1.04167	0.0813471
R4XZW7	Transketolase	20	19	0.95	0.997143		5	15	3	0.434757
R4XL62	Phospholipid-binding protein	42	40	0.952381	0.99891		3	11	3.66667	0.482333
R4XIQ5	Phenylacetate-CoA oxygenase, PaaI subunit	19	18	0.947368	0.999567		12	15	1.25	0.562538
R4XHG3	Uncharacterized protein	NA	NA	NA	NA		5	7	1.4	0.878242
R4XHH2	Putative phospholipase	NA	NA	NA	NA		0	1	Inf	0.906359
R4XHH6	DNA recombination protein RmuC	NA	NA	NA	NA		1	3	3	0.875328
R4XHI4	Hemoglobin-like protein HbO	NA	NA	NA	NA		1	3	3	0.875328
R4XHP1	Putative hydrolase	NA	NA	NA	NA		0	2	Inf	0.814661
R4XHP6	Glycolate dehydrogenase	NA	NA	NA	NA		1	0	0	0.846599
R4XHR8	Fe(2+)/alpha-ketoglutarate-dependent dioxygenase LpxO	NA	NA	NA	NA		7	10	1.42857	0.848165
R4XHS9	3-deoxy-D-manno-octulosonic acid kinase	NA	NA	NA	NA		1	3	3	0.875328
R4XHT6	Uncharacterized protein	NA	NA	NA	NA		0	1	Inf	0.906359
R4XHV1	Transcriptional regulator, AsnC family	NA	NA	NA	NA		0	1	Inf	0.906359
R4XHW9	Putative secreted oxidoreductase	NA	NA	NA	NA		1	1	1	0.938882
R4XHX2	Transcriptional regulators, LysR family	NA	NA	NA	NA		0	1	Inf	0.906359
R4XHX7	L-serine dehydratase	NA	NA	NA	NA		1	0	0	0.846599
R4XHX9	Uncharacterized protein	NA	NA	NA	NA		1	1	1	0.938882
R4XHZ6	Glycolate oxidase iron-sulfur subunit	NA	NA	NA	NA		1	0	0	0.846599
R4XI16	Phenylacetate-CoA oxygenase, PaaJ subunit	NA	NA	NA	NA		1	1	1	0.938882
R4XI17	Leucine-, isoleucine-, valine-, threonine-, and alanine-binding protein	NA	NA	NA	NA		1	2	2	0.968006
R4XI33	Histidine kinase	NA	NA	NA	NA		0	1	Inf	0.906359
R4XI47	ABC transporter, permease protein, putative	NA	NA	NA	NA		2	4	2	0.936738
R4XI52	Acetylornithine aminotransferase	NA	NA	NA	NA		4	5	1.25	0.847382
R4XI54	Integration host factor subunit beta	NA	NA	NA	NA		2	5	2.5	0.844488
R4XI57	Replicative DNA helicase	NA	NA	NA	NA		0	1	Inf	0.906359
R4XI66	Ubiquinone biosynthesis O-methyltransferase	NA	NA	NA	NA		1	3	3	0.875328
R4XI72	UDP-N-acetylglucosamine 2-epimerase	NA	NA	NA	NA		1	0	0	0.846599
R4XI73	Ferredoxin-dependent glutamate synthase	NA	NA	NA	NA		3	1	0.333333	0.641724
R4XI74	Iron-sulfur protein in siderophore [Alcaligin] cluster	NA	NA	NA	NA		1	2	2	0.968006
R4XI77	Cell morphology protein	NA	NA	NA	NA		0	2	Inf	0.814661
R4XI97	Membrane protein, putative	NA	NA	NA	NA		1	5	5	0.696194
R4XIA0	LysR-family transcriptional regulator clustered with PA0057	NA	NA	NA	NA		3	4	1.33333	0.908495
R4XIA4	Peptidase S1C, Do	NA	NA	NA	NA		1	0	0	0.846599
R4XIA6	COG2833: uncharacterized protein	NA	NA	NA	NA		0	1	Inf	0.906359
R4XIA8	Kynurenine formamidase	NA	NA	NA	NA		0	2	Inf	0.814661
R4XIB7	Uncharacterized protein	NA	NA	NA	NA		2	3	1.5	0.970155
R4XIC5	Phenylacetic acid degradation operon negative regulatory protein	NA	NA	NA	NA		2	2	1	0.877453
R4XID0	1-aminocyclopropane-1-carboxylate deaminase	NA	NA	NA	NA		2	1	0.5	0.786404
R4XID1	Hypothetical nudix hydrolase YeaB	NA	NA	NA	NA		1	1	1	0.938882
R4XID2	Branched-chain amino acid transport ATP-binding protein LivG (TC 3.A.1.4.1)	NA	NA	NA	NA		1	0	0	0.846599
R4XID8	YgfY COG2938	NA	NA	NA	NA		0	1	Inf	0.906359
R4XIF4	Regulatory protein RecX	NA	NA	NA	NA		1	0	0	0.846599
R4XIF7	Membrane-bound lytic murein transglycosylase B	NA	NA	NA	NA		0	7	Inf	0.413163
R4XIF9	Dipeptide transport system permease protein DppB (TC 3.A.1.5.2)	NA	NA	NA	NA		0	2	Inf	0.814661
R4XIG3	ElaA protein	NA	NA	NA	NA		0	1	Inf	0.906359
R4XIG7	Nucleoside-diphosphate-sugar epimerases	NA	NA	NA	NA		1	0	0	0.846599
R4XIH4	Cyclohexadienyl dehydrogenase	NA	NA	NA	NA		5	6	1.2	0.787173
R4XIH9	Alkanesulfonate utilization operon LysR-family regulator CbI	NA	NA	NA	NA		4	3	0.75	0.670087
R4XIJ0	DNA repair protein RecO	NA	NA	NA	NA		0	1	Inf	0.906359
R4XIK4	Phosphate acyltransferase	NA	NA	NA	NA		3	2	0.666667	0.72746
R4XIK7	N-acetylmuramoyl-L-alanine amidase	NA	NA	NA	NA		0	2	Inf	0.814661
R4XIL4	Tryptophan synthase	NA	NA	NA	NA		1	0	0	0.846599
R4XIM7	Uncharacterized protein conserved in bacteria	NA	NA	NA	NA		2	0	0	0.698188
R4XIN3	High-affinity branched-chain amino acid transport system permease protein LivH (TC 3.A.1.4.1)	NA	NA	NA	NA		2	0	0	0.698188
R4XIP0	Cyanophycin synthase	NA	NA	NA	NA		0	5	Inf	0.558702
R4XIP7	High-affinity iron permease	NA	NA	NA	NA		1	0	0	0.846599
R4XIR0	ATPase, AFG1 family	NA	NA	NA	NA		2	0	0	0.698188
R4XIR1	Oligoribonuclease	NA	NA	NA	NA		2	2	1	0.877453
R4XIS9	2-methylcitrate dehydratase	NA	NA	NA	NA		1	0	0	0.846599
R4XIT6	33 kDa chaperonin	NA	NA	NA	NA		2	5	2.5	0.844488
R4XIT7	High-affinity choline uptake protein BetT	NA	NA	NA	NA		2	1	0.5	0.786404
R4XIU1	Transcriptional regulator, IclR family	NA	NA	NA	NA		0	1	Inf	0.906359
R4XIU5	Dipeptide transport system permease protein DppC (TC 3.A.1.5.2)	NA	NA	NA	NA		0	2	Inf	0.814661
R4XIU7	Transcriptional regulators	NA	NA	NA	NA		0	1	Inf	0.906359
R4XIW9	Aldo/keto reductase	NA	NA	NA	NA		1	1	1	0.938882
R4XIX4	Uncharacterized protein	NA	NA	NA	NA		10	8	0.8	0.313477
R4XIY5	Uncharacterized protein	NA	NA	NA	NA		2	0	0	0.698188
R4XIY8	Tetrapyrrole methylase family protein	NA	NA	NA	NA		0	1	Inf	0.906359
R4XIY9	Uncharacterized protein	NA	NA	NA	NA		2	4	2	0.936738
R4XJ00	Ferredoxin--NADP(+) reductase	NA	NA	NA	NA		9	4	0.444444	0.20027
R4XJ06	Putative solute-binding periplasmic protein	NA	NA	NA	NA		1	2	2	0.968006
R4XJ20	Uracil-DNA glycosylase, family 4	NA	NA	NA	NA		1	0	0	0.846599
R4XJ27	Phosphoserine phosphatase	NA	NA	NA	NA		6	11	1.83333	0.904775
R4XJ31	NADH-ubiquinone oxidoreductase chain M	NA	NA	NA	NA		5	9	1.8	0.935943
R4XJ33	Periplasmic protein p19 involved in high-affinity Fe2+ transport	NA	NA	NA	NA		0	1	Inf	0.906359
R4XJ43	Probable transmembrane protein	NA	NA	NA	NA		1	0	0	0.846599
R4XJ48	Probable transmembrane protein	NA	NA	NA	NA		1	0	0	0.846599
R4XJ50	Gamma-glutamyltranspeptidase	NA	NA	NA	NA		2	3	1.5	0.970155
R4XJ62	RND efflux system, outer membrane lipoprotein,NodT family	NA	NA	NA	NA		0	2	Inf	0.814661
R4XJ68	Methyltransferase	NA	NA	NA	NA		6	6	1	0.64244
R4XJ75	Cell division protein FtsB	NA	NA	NA	NA		0	1	Inf	0.906359
R4XJ86	Outer-membrane lipoprotein carrier protein	NA	NA	NA	NA		2	3	1.5	0.970155
R4XJ93	TonB-dependent receptor	NA	NA	NA	NA		0	4	Inf	0.639794
R4XJA2	Uncharacterized protein	NA	NA	NA	NA		1	0	0	0.846599
R4XJB0	Putative exported protein	NA	NA	NA	NA		1	2	2	0.968006
R4XJB9	Putative exported protein	NA	NA	NA	NA		1	2	2	0.968006
R4XJG9	2-C-methyl-D-erythritol 2,4-cyclodiphosphate synthase	NA	NA	NA	NA		2	3	1.5	0.970155
R4XJH6	NADH-quinone oxidoreductase subunit K	NA	NA	NA	NA		0	3	Inf	0.725437
R4XJH9	Dihydrodipicolinate synthase	NA	NA	NA	NA		5	2	0.4	0.461049
R4XJI6	NADH-quinone oxidoreductase subunit A	NA	NA	NA	NA		0	3	Inf	0.725437
R4XJI8	FIG065221: Holliday junction DNA helicase	NA	NA	NA	NA		6	3	0.5	0.415276
R4XJJ9	Endoribonuclease L-PSP	NA	NA	NA	NA		0	1	Inf	0.906359
R4XJK0	Transcriptional regulator, TetR family	NA	NA	NA	NA		1	4	4	0.784332
R4XJL3	Uncharacterized protein	NA	NA	NA	NA		2	1	0.5	0.786404
R4XJL9	Two-component system regulatory protein	NA	NA	NA	NA		2	1	0.5	0.786404
R4XJP1	Uncharacterized protein	NA	NA	NA	NA		0	1	Inf	0.906359
R4XJQ3	Excisionase domain protein	NA	NA	NA	NA		0	1	Inf	0.906359
R4XJU6	UvrABC system protein B	NA	NA	NA	NA		2	2	1	0.877453
R4XJU9	Threonine dehydratase	NA	NA	NA	NA		2	4	2	0.936738
R4XJV4	CDP-diacylglycerol--serine O-phosphatidyltransferase	NA	NA	NA	NA		0	1	Inf	0.906359
R4XJY2	Copper resistance protein C	NA	NA	NA	NA		0	2	Inf	0.814661
R4XJY8	Cell division protein FtsK	NA	NA	NA	NA		2	2	1	0.877453
R4XJZ4	Acetate permease ActP (cation/acetate symporter)	NA	NA	NA	NA		2	1	0.5	0.786404
R4XK06	Methyl-accepting chemotaxis protein I (serine chemoreceptor protein)	NA	NA	NA	NA		2	3	1.5	0.970155
R4XK14	Uncharacterized protein	NA	NA	NA	NA		0	1	Inf	0.906359
R4XK21	Transcriptional regulator, IclR family	NA	NA	NA	NA		5	7	1.4	0.878242
R4XK32	Ferrochelatase	NA	NA	NA	NA		1	1	1	0.938882
R4XK35	Hydrolase, alpha/beta fold family functionally coupled to Phosphoribulokinase	NA	NA	NA	NA		0	1	Inf	0.906359
R4XK56	Histidine kinase	NA	NA	NA	NA		0	1	Inf	0.906359
R4XK61	Cytochrome d ubiquinol oxidase subunit I	NA	NA	NA	NA		2	3	1.5	0.970155
R4XK77	Dipeptide transport system permease protein DppB (TC 3.A.1.5.2)	NA	NA	NA	NA		2	0	0	0.698188
R4XK98	2-dehydro-3-deoxygluconate kinase	NA	NA	NA	NA		2	4	2	0.936738
R4XKC3	Formyltetrahydrofolate deformylase	NA	NA	NA	NA		2	3	1.5	0.970155
R4XKC5	ADP-ribose pyrophosphatase	NA	NA	NA	NA		3	0	0	0.560516
R4XKD4	LysR family transcriptional regulator	NA	NA	NA	NA		2	0	0	0.698188
R4XKE3	Outer membrane porin protein OmpQ	NA	NA	NA	NA		0	2	Inf	0.814661
R4XKE7	Xaa-Pro aminopeptidase	NA	NA	NA	NA		3	6	2	0.905567
R4XKF4	Transcriptional regulators, LysR family	NA	NA	NA	NA		0	1	Inf	0.906359
R4XKG7	Transcriptional regulators, LysR family	NA	NA	NA	NA		1	0	0	0.846599
R4XKH2	Uncharacterized protein	NA	NA	NA	NA		1	0	0	0.846599
R4XKH4	Dipeptide transport system permease protein DppC (TC 3.A.1.5.2)	NA	NA	NA	NA		0	2	Inf	0.814661
R4XKI4	Lactoylglutathione lyase	NA	NA	NA	NA		0	2	Inf	0.814661
R4XKJ5	COG3178: Predicted phosphotransferase related to Ser/Thr protein kinases	NA	NA	NA	NA		5	5	1	0.698928
R4XKL7	Macrolide-specific efflux protein MacA	NA	NA	NA	NA		1	2	2	0.968006
R4XKL9	Uncharacterized protein	NA	NA	NA	NA		1	0	0	0.846599
R4XKM2	Methyl-accepting chemotaxis protein I (serine chemoreceptor protein)	NA	NA	NA	NA		1	0	0	0.846599
R4XKM4	Aminobutyraldehyde dehydrogenase	NA	NA	NA	NA		1	1	1	0.938882
R4XKN2	tRNA 5-methylaminomethyl-2-thiouridine biosynthesis bifunctional protein MnmC	NA	NA	NA	NA		0	1	Inf	0.906359
R4XKN7	Putative membrane protein YeiH	NA	NA	NA	NA		0	1	Inf	0.906359
R4XKN9	Gamma-glutamyltranspeptidase	NA	NA	NA	NA		0	3	Inf	0.725437
R4XKR3	COGs COG3777	NA	NA	NA	NA		2	2	1	0.877453
R4XKR8	COG0488: ATPase components of ABC transporters with duplicated ATPase domains	NA	NA	NA	NA		0	2	Inf	0.814661
R4XKU5	Peptidase M48, Ste24p	NA	NA	NA	NA		4	5	1.25	0.847382
R4XKV1	2-octaprenyl-6-methoxyphenol hydroxylase	NA	NA	NA	NA		1	2	2	0.968006
R4XKV6	Holliday junction ATP-dependent DNA helicase RuvA	NA	NA	NA	NA		1	1	1	0.938882
R4XKV8	Putative hydrolase	NA	NA	NA	NA		0	1	Inf	0.906359
R4XKW1	Two-component system response regulator OmpR	NA	NA	NA	NA		0	2	Inf	0.814661
R4XKW7	Isochorismatase	NA	NA	NA	NA		1	1	1	0.938882
R4XKZ2	Uncharacterized protein	NA	NA	NA	NA		2	0	0	0.698188
R4XL13	Probable Co/Zn/Cd efflux system membrane fusion protein	NA	NA	NA	NA		0	1	Inf	0.906359
R4XL18	Phospho-N-acetylmuramoyl-pentapeptide-transferase	NA	NA	NA	NA		2	1	0.5	0.786404
R4XL26	Uncharacterized protein	NA	NA	NA	NA		5	3	0.6	0.535036
R4XL49	Uncharacterized protein	NA	NA	NA	NA		2	1	0.5	0.786404
R4XL50	D,D-heptose 1,7-bisphosphate phosphatase	NA	NA	NA	NA		0	1	Inf	0.906359
R4XL56	UPF0229 protein NH44784_014931	NA	NA	NA	NA		2	0	0	0.698188
R4XL59	Ribosomal RNA small subunit methyltransferase A	NA	NA	NA	NA		6	3	0.5	0.415276
R4XL64	Glucose-1-phosphate thymidylyltransferase	NA	NA	NA	NA		1	1	1	0.938882
R4XL65	Putative integral membrane protein	NA	NA	NA	NA		0	2	Inf	0.814661
R4XL69	Putative pterin-4-alpha-carbinolamine dehydratase	NA	NA	NA	NA		1	5	5	0.696194
R4XL70	Branched-chain amino acid transport ATP-binding protein LivG (TC 3.A.1.4.1)	NA	NA	NA	NA		11	8	0.727273	0.229263
R4XL93	Inositol-1-monophosphatase	NA	NA	NA	NA		3	5	1.66667	0.998526
R4XL99	3-oxoacyl-[acyl-carrier protein] reductase	NA	NA	NA	NA		1	3	3	0.875328
R4XLA1	Bis(5'-nucleosyl)-tetraphosphatase, symmetrical	NA	NA	NA	NA		0	3	Inf	0.725437
R4XLA3	Uncharacterized protein	NA	NA	NA	NA		1	1	1	0.938882
R4XLB1	RND multidrug efflux transporter Acriflavin resistance protein	NA	NA	NA	NA		1	2	2	0.968006
R4XLB6	Thiamine-phosphate synthase	NA	NA	NA	NA		1	1	1	0.938882
R4XLB9	Cell division protein FtsI [Peptidoglycan synthetase]	NA	NA	NA	NA		0	1	Inf	0.906359
R4XLC3	ABC transporter substrate-binding protein	NA	NA	NA	NA		4	8	2	0.874541
R4XLD4	Dihydroxy-acid dehydratase	NA	NA	NA	NA		3	2	0.666667	0.72746
R4XLF0	Histidine kinase	NA	NA	NA	NA		0	1	Inf	0.906359
R4XLF2	2-hydroxychromene-2-carboxylate isomerase/DsbA-like thioredoxin domain	NA	NA	NA	NA		1	1	1	0.938882
R4XLF7	FIG004684: SpoVR-like protein	NA	NA	NA	NA		0	2	Inf	0.814661
R4XLG5	Glycerol kinase	NA	NA	NA	NA		2	3	1.5	0.970155
R4XLG6	Branched-chain amino acid transport ATP-binding protein LivF (TC 3.A.1.4.1)	NA	NA	NA	NA		0	5	Inf	0.558702
R4XLG7	Transcriptional regulator, GntR family domain / Aspartate aminotransferase	NA	NA	NA	NA		1	0	0	0.846599
R4XLG9	Maleylacetoacetate isomerase	NA	NA	NA	NA		0	1	Inf	0.906359
R4XLH7	Glyoxalase family protein	NA	NA	NA	NA		0	1	Inf	0.906359
R4XLH8	Transcriptional regulator, AsnC family	NA	NA	NA	NA		0	5	Inf	0.558702
R4XLJ5	Cystine ABC tranporter, permease protein,putative	NA	NA	NA	NA		0	2	Inf	0.814661
R4XLJ8	Putative esterase, FIGfam005057	NA	NA	NA	NA		1	0	0	0.846599
R4XLK0	Cytoplasmic axial filament protein CafA and Ribonuclease G	NA	NA	NA	NA		3	2	0.666667	0.72746
R4XLK2	Ferric iron ABC transporter, permease protein	NA	NA	NA	NA		1	1	1	0.938882
R4XLK5	FIG000906: Predicted Permease	NA	NA	NA	NA		0	1	Inf	0.906359
R4XLM2	Phosphomethylpyrimidine kinase	NA	NA	NA	NA		2	1	0.5	0.786404
R4XLN3	Predicted NAD regulator in Alphaproteobacteria	NA	NA	NA	NA		2	2	1	0.877453
R4XLP0	GntR family transcriptional regulator	NA	NA	NA	NA		4	13	3.25	0.458199
R4XLP1	Putative RNA polymerase sigma factor	NA	NA	NA	NA		0	1	Inf	0.906359
R4XLP8	Homoserine O-acetyltransferase	NA	NA	NA	NA		1	0	0	0.846599
R4XLQ0	Benzoate transport related protein	NA	NA	NA	NA		11	4	0.363636	0.0950385
R4XLQ4	Putative exported protein	NA	NA	NA	NA		1	0	0	0.846599
R4XLQ5	Putative membrane protein	NA	NA	NA	NA		0	1	Inf	0.906359
R4XLR6	Glycosyl transferase, group 1 family protein	NA	NA	NA	NA		0	1	Inf	0.906359
R4XLR9	Transcriptional regulator, LysR family	NA	NA	NA	NA		1	0	0	0.846599
R4XLS2	Transcriptional regulator, GntR family	NA	NA	NA	NA		4	0	0	0.437523
R4XLT4	Outer membrane porin	NA	NA	NA	NA		5	15	3	0.434757
R4XLT7	Fumarylacetoacetase	NA	NA	NA	NA		0	1	Inf	0.906359
R4XLV2	Glutamate Aspartate transport system permease protein GltK (TC 3.A.1.3.4)	NA	NA	NA	NA		4	8	2	0.874541
R4XLW4	PKHD-type hydroxylase NH44784_001261	NA	NA	NA	NA		0	5	Inf	0.558702
R4XLW8	ABC transporter related	NA	NA	NA	NA		2	2	1	0.877453
R4XLX4	Amino acid ABC transporter, periplasmic amino acid-binding protein	NA	NA	NA	NA		7	9	1.28571	0.757896
R4XLX6	Tricarboxylate transport transcriptional regulator TctD	NA	NA	NA	NA		1	1	1	0.938882
R4XLX9	Vitamin B12 ABC transporter, B12-binding component BtuF	NA	NA	NA	NA		1	0	0	0.846599
R4XLY4	ADP-heptose synthase / D-glycero-beta-D-manno-heptose 7-phosphate kinase	NA	NA	NA	NA		0	2	Inf	0.814661
R4XLY6	Putative oligopeptide transport ATP-binding protein	NA	NA	NA	NA		2	1	0.5	0.786404
R4XM00	3-phenylpropionate dioxygenase beta subunit	NA	NA	NA	NA		0	1	Inf	0.906359
R4XM07	Probable short chain dehydrogenase	NA	NA	NA	NA		1	2	2	0.968006
R4XM08	tRNA-specific 2-thiouridylase MnmA	NA	NA	NA	NA		3	4	1.33333	0.908495
R4XM12	Uncharacterized protein	NA	NA	NA	NA		4	6	1.5	0.939677
R4XM43	Phosphoglycolate phosphatase	NA	NA	NA	NA		2	3	1.5	0.970155
R4XM68	Formate dehydrogenase O gamma subunit	NA	NA	NA	NA		0	2	Inf	0.814661
R4XM72	Transcriptional regulator, Fis family	NA	NA	NA	NA		0	1	Inf	0.906359
R4XM78	4-hydroxythreonine-4-phosphate dehydrogenase	NA	NA	NA	NA		1	0	0	0.846599
R4XM82	Enoyl-CoA hydratase	NA	NA	NA	NA		2	4	2	0.936738
R4XM89	Histidine kinase	NA	NA	NA	NA		2	2	1	0.877453
R4XM96	Phosphonoacetaldehyde hydrolase	NA	NA	NA	NA		9	7	0.777778	0.352149
R4XMA6	Putative regulator protein	NA	NA	NA	NA		0	1	Inf	0.906359
R4XMB2	Putative integral membrane protein	NA	NA	NA	NA		0	1	Inf	0.906359
R4XMB3	tRNA pseudouridine synthase B	NA	NA	NA	NA		0	1	Inf	0.906359
R4XMC5	Putative ABC transporter subunit	NA	NA	NA	NA		1	0	0	0.846599
R4XME6	Uncharacterized protein	NA	NA	NA	NA		0	1	Inf	0.906359
R4XME8	Macromolecule metabolism macromolecule degradation degradation of proteins,peptides,glycopeptides	NA	NA	NA	NA		0	1	Inf	0.906359
R4XMF1	Butyryl-CoA dehydrogenase	NA	NA	NA	NA		0	1	Inf	0.906359
R4XMF5	ADP-dependent (S)-NAD(P)H-hydrate dehydratase	NA	NA	NA	NA		5	3	0.6	0.535036
R4XMG0	Dipeptide transport ATP-binding protein DppF (TC 3.A.1.5.2)	NA	NA	NA	NA		0	1	Inf	0.906359
R4XMG8	Acyl-CoA hydrolase	NA	NA	NA	NA		1	1	1	0.938882
R4XMG9	Transcriptional regulator, IclR family	NA	NA	NA	NA		1	0	0	0.846599
R4XMI7	Uncharacterized protein	NA	NA	NA	NA		0	1	Inf	0.906359
R4XMJ1	Transcriptional regulator, LysR family	NA	NA	NA	NA		1	1	1	0.938882
R4XMJ2	Thioredoxin reductase	NA	NA	NA	NA		0	2	Inf	0.814661
R4XMJ7	2-octaprenyl-3-methyl-6-methoxy-1,4-benzoquinol hydroxylase	NA	NA	NA	NA		0	1	Inf	0.906359
R4XML2	Glycine cleavage system transcriptional activator	NA	NA	NA	NA		1	0	0	0.846599
R4XMN2	UDP-N-acetylglucosamine 1-carboxyvinyltransferase	NA	NA	NA	NA		0	1	Inf	0.906359
R4XMN6	Uncharacterized protein	NA	NA	NA	NA		0	1	Inf	0.906359
R4XMP2	Outer membrane stress sensor protease DegS	NA	NA	NA	NA		4	1	0.25	0.509512
R4XMQ0	Universal stress protein	NA	NA	NA	NA		2	0	0	0.698188
R4XMR3	Probable transmembrane protein	NA	NA	NA	NA		1	1	1	0.938882
R4XMR4	Uncharacterized protein	NA	NA	NA	NA		0	1	Inf	0.906359
R4XMR9	3',5'-cyclic adenosine monophosphate phosphodiesterase CpdA	NA	NA	NA	NA		0	1	Inf	0.906359
R4XMS4	Leucine-, isoleucine-, valine-, threonine-, and alanine-binding protein	NA	NA	NA	NA		1	0	0	0.846599
R4XMT6	Dipeptide transport ATP-binding protein DppD (TC 3.A.1.5.2)	NA	NA	NA	NA		3	5	1.66667	0.998526
R4XMT8	3-methyl-2-oxobutanoate hydroxymethyltransferase	NA	NA	NA	NA		1	1	1	0.938882
R4XMU1	N-carbamoyl-D-amino acid hydrolase	NA	NA	NA	NA		1	1	1	0.938882
R4XMW7	Uncharacterized protein	NA	NA	NA	NA		0	1	Inf	0.906359
R4XMW9	Cytochrome oxidase biogenesis protein Surf1,facilitates heme A insertion	NA	NA	NA	NA		0	1	Inf	0.906359
R4XMX9	Uncharacterized protein	NA	NA	NA	NA		0	2	Inf	0.814661
R4XMY1	Sulfoxide reductase catalytic subunit YedY	NA	NA	NA	NA		1	2	2	0.968006
R4XN14	AraC-family transcriptional regulator	NA	NA	NA	NA		0	1	Inf	0.906359
R4XN15	NTP pyrophosphohydrolases including oxidative damage repair enzymes	NA	NA	NA	NA		2	0	0	0.698188
R4XN17	S-formylglutathione hydrolase	NA	NA	NA	NA		0	3	Inf	0.725437
R4XN19	Gluconate transporter family protein	NA	NA	NA	NA		0	1	Inf	0.906359
R4XN25	Histidine kinase	NA	NA	NA	NA		1	2	2	0.968006
R4XN26	Transcriptional regulator, LysR family	NA	NA	NA	NA		1	1	1	0.938882
R4XN30	Enoyl-[acyl-carrier-protein] reductase [FMN]	NA	NA	NA	NA		4	5	1.25	0.847382
R4XN36	Probable transmembrane protein	NA	NA	NA	NA		0	1	Inf	0.906359
R4XN38	ATP phosphoribosyltransferase	NA	NA	NA	NA		0	8	Inf	0.349724
R4XN39	FIG002283: Isochorismatase family protein	NA	NA	NA	NA		0	1	Inf	0.906359
R4XN55	Probable DNA repair exonuclease	NA	NA	NA	NA		5	4	0.8	0.614576
R4XN59	tRNA modification GTPase MnmE	NA	NA	NA	NA		0	1	Inf	0.906359
R4XN62	Transcriptional regulator, LysR family	NA	NA	NA	NA		1	0	0	0.846599
R4XN71	Probable ABC transporter, ATP-binding protein	NA	NA	NA	NA		0	1	Inf	0.906359
R4XN72	N-acetyl-L,L-diaminopimelate deacetylase	NA	NA	NA	NA		1	0	0	0.846599
R4XN75	LysE family efflux protein	NA	NA	NA	NA		0	2	Inf	0.814661
R4XN83	Putative exported protein	NA	NA	NA	NA		3	2	0.666667	0.72746
R4XN86	Ferric iron ABC transporter, iron-binding protein	NA	NA	NA	NA		1	1	1	0.938882
R4XN87	Maltose/maltodextrin transport ATP-binding protein MalK	NA	NA	NA	NA		1	3	3	0.875328
R4XN97	Putative hydrolase/carboxylic esterase	NA	NA	NA	NA		1	1	1	0.938882
R4XNB1	Probable glyoxalase	NA	NA	NA	NA		0	1	Inf	0.906359
R4XNC1	Methyl-accepting chemotaxis protein I (serine chemoreceptor protein)	NA	NA	NA	NA		1	0	0	0.846599
R4XNE1	Putative exported protein	NA	NA	NA	NA		6	3	0.5	0.415276
R4XNF5	Histidine triad protein	NA	NA	NA	NA		0	2	Inf	0.814661
R4XNG0	Uncharacterized protein	NA	NA	NA	NA		1	0	0	0.846599
R4XNG1	Probable GTP-binding protein EngB	NA	NA	NA	NA		1	1	1	0.938882
R4XNG2	Transcriptional regulator, TetR family	NA	NA	NA	NA		1	1	1	0.938882
R4XNG5	ABC transporter substrate-binding protein	NA	NA	NA	NA		4	2	0.5	0.587258
R4XNH7	Transcriptional regulator, IclR family	NA	NA	NA	NA		1	1	1	0.938882
R4XNI3	Putative lipoprotein	NA	NA	NA	NA		0	5	Inf	0.558702
R4XNK0	Transporter	NA	NA	NA	NA		0	1	Inf	0.906359
R4XNK2	Glutamate Aspartate transport system permease protein GltK (TC 3.A.1.3.4)	NA	NA	NA	NA		1	0	0	0.846599
R4XNK5	Chromosomal replication initiator protein DnaA	NA	NA	NA	NA		0	1	Inf	0.906359
R4XNK9	Cytosine deaminase	NA	NA	NA	NA		1	1	1	0.938882
R4XNL2	FIG022886: Transcriptional regulator, LysR family	NA	NA	NA	NA		5	4	0.8	0.614576
R4XNL7	N-acyl-L-amino acid amidohydrolase	NA	NA	NA	NA		0	1	Inf	0.906359
R4XNM1	Undecaprenyl-phosphate N-acetylglucosaminyl 1-phosphate transferase	NA	NA	NA	NA		0	1	Inf	0.906359
R4XNM4	Oligopeptide transport ATP-binding protein OppD (TC 3.A.1.5.1)	NA	NA	NA	NA		1	0	0	0.846599
R4XNN2	Mammalian cell entry related domain protein	NA	NA	NA	NA		3	4	1.33333	0.908495
R4XNN3	Tricarboxylate transport protein TctB	NA	NA	NA	NA		0	1	Inf	0.906359
R4XNN7	tRNA uridine 5-carboxymethylaminomethyl modification enzyme MnmG	NA	NA	NA	NA		0	1	Inf	0.906359
R4XNP1	L-asparaginase	NA	NA	NA	NA		1	3	3	0.875328
R4XNQ4	Ortholog of Bordetella pertussis (BX470248) BP2496	NA	NA	NA	NA		2	3	1.5	0.970155
R4XNQ5	Preprotein translocase subunit SecE (TC 3.A.5.1.1)	NA	NA	NA	NA		0	2	Inf	0.814661
R4XNQ6	Alcohol dehydrogenase	NA	NA	NA	NA		2	3	1.5	0.970155
R4XNR1	Histidine kinase	NA	NA	NA	NA		1	0	0	0.846599
R4XNR9	Two-component response regulator	NA	NA	NA	NA		0	1	Inf	0.906359
R4XNT1	Benzoate transport, extracellular ligand-binding receptor	NA	NA	NA	NA		1	5	5	0.696194
R4XNU1	Lipid A biosynthesis lauroyl acyltransferase	NA	NA	NA	NA		0	3	Inf	0.725437
R4XNU8	Transcriptional regulator, GntR family	NA	NA	NA	NA		4	1	0.25	0.509512
R4XNY4	Transcriptional regulator, Crp/Fnr family	NA	NA	NA	NA		0	1	Inf	0.906359
R4XNY5	Deoxyguanosinetriphosphate triphosphohydrolase-like protein	NA	NA	NA	NA		1	2	2	0.968006
R4XNZ0	3-oxoacyl-[acyl-carrier-protein] synthase III	NA	NA	NA	NA		0	2	Inf	0.814661
R4XNZ6	Cell shape-determining protein MreC	NA	NA	NA	NA		1	1	1	0.938882
R4XP01	Membrane protein	NA	NA	NA	NA		1	3	3	0.875328
R4XP04	Cytochrome c-type biogenesis protein ResA	NA	NA	NA	NA		0	2	Inf	0.814661
R4XP18	Uncharacterized protein	NA	NA	NA	NA		0	2	Inf	0.814661
R4XP19	Type III pantothenate kinase	NA	NA	NA	NA		0	1	Inf	0.906359
R4XP22	Transport ATP-binding protein CydC	NA	NA	NA	NA		1	2	2	0.968006
R4XP26	L-threonine dehydratase	NA	NA	NA	NA		3	4	1.33333	0.908495
R4XP30	Uncharacterized protein	NA	NA	NA	NA		2	8	4	0.584716
R4XP38	Uncharacterized protein	NA	NA	NA	NA		1	3	3	0.875328
R4XP39	Uncharacterized protein	NA	NA	NA	NA		1	0	0	0.846599
R4XP43	Ribosomal protein S12 methylthiotransferase RimO	NA	NA	NA	NA		3	1	0.333333	0.641724
R4XP58	Sulfur carrier protein adenylyltransferase ThiF	NA	NA	NA	NA		1	1	1	0.938882
R4XP84	Putative exported protein	NA	NA	NA	NA		1	1	1	0.938882
R4XP98	Na(+)/H(+) antiporter NhaA	NA	NA	NA	NA		2	1	0.5	0.786404
R4XPA3	Lipid A biosynthesis lauroyl acyltransferase	NA	NA	NA	NA		1	3	3	0.875328
R4XPB5	Thiaminase II	NA	NA	NA	NA		2	5	2.5	0.844488
R4XPC0	Uncharacterized protein conserved in bacteria,putative lipoprotein	NA	NA	NA	NA		0	1	Inf	0.906359
R4XPC3	UDP-galactose-lipid carrier transferase	NA	NA	NA	NA		7	9	1.28571	0.757896
R4XPD1	Branched-chain amino acid transport system permease protein LivM (TC 3.A.1.4.1)	NA	NA	NA	NA		1	0	0	0.846599
R4XPD6	Organic hydroperoxide resistance transcriptional regulator	NA	NA	NA	NA		0	1	Inf	0.906359
R4XPE5	Diadenosine tetraphosphate (Ap4A) hydrolase and other HIT family hydrolases	NA	NA	NA	NA		1	1	1	0.938882
R4XPE8	Probable transmembrane protein	NA	NA	NA	NA		0	2	Inf	0.814661
R4XPF8	Transcriptional regulator, TetR family	NA	NA	NA	NA		0	1	Inf	0.906359
R4XPG4	Rare lipoprotein A	NA	NA	NA	NA		1	1	1	0.938882
R4XPG5	Dihydroorotate dehydrogenase (quinone)	NA	NA	NA	NA		2	2	1	0.877453
R4XPG8	HPr kinase/phosphorylase	NA	NA	NA	NA		4	6	1.5	0.939677
R4XPG9	Putative inner membrane protein	NA	NA	NA	NA		1	1	1	0.938882
R4XPH4	Uncharacterized protein	NA	NA	NA	NA		1	2	2	0.968006
R4XPI1	Adenine phosphoribosyltransferase	NA	NA	NA	NA		2	6	3	0.754326
R4XPI5	Ribosomal RNA small subunit methyltransferase I	NA	NA	NA	NA		1	1	1	0.938882
R4XPI8	Protein involved in biosynthesis of mitomycin antibiotics/polyketide fumonisin	NA	NA	NA	NA		1	0	0	0.846599
R4XPJ1	Putative diheme cytochrome c-553	NA	NA	NA	NA		1	2	2	0.968006
R4XPJ2	Uncharacterized protein	NA	NA	NA	NA		1	0	0	0.846599
R4XPJ6	Peptide deformylase	NA	NA	NA	NA		0	2	Inf	0.814661
R4XPJ8	NAD-dependent epimerase/dehydratase	NA	NA	NA	NA		0	1	Inf	0.906359
R4XPK0	Lysine decarboxylase family	NA	NA	NA	NA		1	4	4	0.784332
R4XPK4	Transport ATP-binding protein CydD	NA	NA	NA	NA		1	0	0	0.846599
R4XPK7	Outer membrane porin	NA	NA	NA	NA		0	3	Inf	0.725437
R4XPK8	Trk system potassium uptake protein TrkA	NA	NA	NA	NA		0	1	Inf	0.906359
R4XPL2	tRNA (cytidine(34)-2'-O)-methyltransferase	NA	NA	NA	NA		0	1	Inf	0.906359
R4XPL4	Putative exported protein	NA	NA	NA	NA		0	1	Inf	0.906359
R4XPM2	Inner membrane protein YfiN	NA	NA	NA	NA		1	3	3	0.875328
R4XPM6	Uncharacterized protein	NA	NA	NA	NA		0	1	Inf	0.906359
R4XPM9	Histidine kinase	NA	NA	NA	NA		1	2	2	0.968006
R4XPN6	Uncharacterized protein	NA	NA	NA	NA		0	1	Inf	0.906359
R4XPP7	Nucleoside-diphosphate-sugar epimerases	NA	NA	NA	NA		0	3	Inf	0.725437
R4XPS5	Hydroxypyruvate isomerase	NA	NA	NA	NA		0	3	Inf	0.725437
R4XPT3	Chromosomal replication initiator protein DnaA	NA	NA	NA	NA		1	2	2	0.968006
R4XPT4	N-acetylmuramoyl-L-alanine amidase	NA	NA	NA	NA		2	1	0.5	0.786404
R4XPT8	Citrate lyase beta chain	NA	NA	NA	NA		10	3	0.3	0.111413
R4XPU7	Gluconate dehydratase	NA	NA	NA	NA		0	1	Inf	0.906359
R4XPV1	3-oxoadipate CoA-transferase subunit B	NA	NA	NA	NA		1	2	2	0.968006
R4XPW0	1-acyl-sn-glycerol-3-phosphate acyltransferase	NA	NA	NA	NA		0	4	Inf	0.639794
R4XPW5	Butyryl-CoA dehydrogenase	NA	NA	NA	NA		3	9	3	0.63908
R4XPW7	Argininosuccinate lyase	NA	NA	NA	NA		3	7	2.33333	0.813885
R4XPX3	Uncharacterized protein	NA	NA	NA	NA		0	2	Inf	0.814661
R4XPX8	Pca regulon regulatory protein PcaR	NA	NA	NA	NA		0	5	Inf	0.558702
R4XPX9	Transcriptional regulator, GntR family	NA	NA	NA	NA		0	3	Inf	0.725437
R4XPY6	Enoyl-[acyl-carrier-protein] reductase [NADPH]	NA	NA	NA	NA		2	1	0.5	0.786404
R4XPY9	Transcriptional regulator, IclR family	NA	NA	NA	NA		2	4	2	0.936738
R4XPZ0	Putative diheme cytochrome c-553	NA	NA	NA	NA		0	2	Inf	0.814661
R4XQ04	Endoribonuclease L-PSP	NA	NA	NA	NA		0	1	Inf	0.906359
R4XQ08	Methionine ABC transporter permease protein	NA	NA	NA	NA		0	2	Inf	0.814661
R4XQ09	RNA 2',3'-cyclic phosphodiesterase	NA	NA	NA	NA		1	1	1	0.938882
R4XQ11	Putative phage repressor	NA	NA	NA	NA		0	2	Inf	0.814661
R4XQ12	RND efflux system, outer membrane lipoprotein CmeC	NA	NA	NA	NA		3	7	2.33333	0.813885
R4XQ20	Magnesium transporter MgtE	NA	NA	NA	NA		1	0	0	0.846599
R4XQ29	UPF0176 protein NH44784_029091	NA	NA	NA	NA		2	1	0.5	0.786404
R4XQ32	Uncharacterized protein	NA	NA	NA	NA		1	2	2	0.968006
R4XQ36	Putative exported protein	NA	NA	NA	NA		1	4	4	0.784332
R4XQ38	Ureidoglycolate lyase	NA	NA	NA	NA		0	1	Inf	0.906359
R4XQ42	Phage tail assembly chaperone	NA	NA	NA	NA		0	1	Inf	0.906359
R4XQ54	Transcriptional regulator, AsnC family	NA	NA	NA	NA		0	1	Inf	0.906359
R4XQ55	D-beta-hydroxybutyrate dehydrogenase	NA	NA	NA	NA		3	2	0.666667	0.72746
R4XQ61	Putative polysaccharide deacetylase	NA	NA	NA	NA		3	4	1.33333	0.908495
R4XQ65	DNA-directed DNA polymerase	NA	NA	NA	NA		3	5	1.66667	0.998526
R4XQ72	Xanthine permease	NA	NA	NA	NA		0	1	Inf	0.906359
R4XQ73	Acyl-CoA dehydrogenase	NA	NA	NA	NA		0	1	Inf	0.906359
R4XQ76	Putative exported protein	NA	NA	NA	NA		1	0	0	0.846599
R4XQ79	Dipeptide transport system permease protein DppB (TC 3.A.1.5.2)	NA	NA	NA	NA		0	2	Inf	0.814661
R4XQ80	Tol biopolymer transport system, TolR protein	NA	NA	NA	NA		0	8	Inf	0.349724
R4XQ91	Uncharacterized protein	NA	NA	NA	NA		0	1	Inf	0.906359
R4XQ92	Uncharacterized protein	NA	NA	NA	NA		4	0	0	0.437523
R4XQ94	Citrate synthase (si)	NA	NA	NA	NA		1	0	0	0.846599
R4XQA5	UDP-glucose 4-epimerase	NA	NA	NA	NA		2	1	0.5	0.786404
R4XQB6	Putative exported protein	NA	NA	NA	NA		0	1	Inf	0.906359
R4XQD5	Putative phage repressor	NA	NA	NA	NA		4	1	0.25	0.509512
R4XQF1	Putative LysR-family transcriptional regulator	NA	NA	NA	NA		1	0	0	0.846599
R4XQF2	FIG005121: SAM-dependent methyltransferase	NA	NA	NA	NA		0	1	Inf	0.906359
R4XQF4	Polyhydroxyalkanoic acid synthase	NA	NA	NA	NA		0	1	Inf	0.906359
R4XQF5	NAD(P) transhydrogenase subunit beta	NA	NA	NA	NA		0	2	Inf	0.814661
R4XQF6	Uncharacterized protein	NA	NA	NA	NA		0	3	Inf	0.725437
R4XQF8	Transcriptional regulator, MarR family	NA	NA	NA	NA		0	1	Inf	0.906359
R4XQG2	Glutathione S-transferase	NA	NA	NA	NA		0	3	Inf	0.725437
R4XQH4	Uncharacterized protein	NA	NA	NA	NA		3	2	0.666667	0.72746
R4XQI0	Uncharacterized protein	NA	NA	NA	NA		4	1	0.25	0.509512
R4XQI3	No significant database matches	NA	NA	NA	NA		0	1	Inf	0.906359
R4XQJ0	Putative exported protein	NA	NA	NA	NA		0	1	Inf	0.906359
R4XQJ4	Uncharacterized protein	NA	NA	NA	NA		0	1	Inf	0.906359
R4XQK0	Transcriptional repressor NrdR	NA	NA	NA	NA		0	5	Inf	0.558702
R4XQK2	Putative lipoprotein	NA	NA	NA	NA		5	5	1	0.698928
R4XQK5	Ortholog of Bordetella pertussis (BX470248) BP0189	NA	NA	NA	NA		0	6	Inf	0.482957
R4XQL6	Acetyl-CoA synthetase (ADP-forming) alpha and beta chains, putative	NA	NA	NA	NA		0	1	Inf	0.906359
R4XQM0	Microcystinase C	NA	NA	NA	NA		1	1	1	0.938882
R4XQN2	Probable transmembrane protein	NA	NA	NA	NA		1	0	0	0.846599
R4XQN6	1-deoxy-D-xylulose-5-phosphate synthase	NA	NA	NA	NA		2	0	0	0.698188
R4XQN7	Cytochrome c-type biogenesis protein ResA	NA	NA	NA	NA		1	7	7	0.532606
R4XQP3	3-demethylubiquinone-9 3-methyltransferase	NA	NA	NA	NA		0	4	Inf	0.639794
R4XQP4	Shikimate dehydrogenase (NADP(+))	NA	NA	NA	NA		3	3	1	0.816755
R4XQP6	Ferric iron ABC transporter, permease protein	NA	NA	NA	NA		1	2	2	0.968006
R4XQP8	Uncharacterized protein	NA	NA	NA	NA		1	1	1	0.938882
R4XQP9	Predicted D-glucarate or D-galactorate regulator,GntR family	NA	NA	NA	NA		1	0	0	0.846599
R4XQQ2	Transcriptional regulator, LysR family	NA	NA	NA	NA		0	1	Inf	0.906359
R4XQQ7	UPF0301 protein NH44784_015751	NA	NA	NA	NA		1	1	1	0.938882
R4XQR2	Omega-amino acid--pyruvate aminotransferase	NA	NA	NA	NA		6	4	0.666667	0.485265
R4XQS3	Putative 4-hydroxybenzoyl CoA thioesterase	NA	NA	NA	NA		0	1	Inf	0.906359
R4XQS4	Positive regulator of Tartrate dehydrogenase/decarboxylase/D-malic enzyme	NA	NA	NA	NA		0	1	Inf	0.906359
R4XQT0	Uncharacterized protein	NA	NA	NA	NA		0	1	Inf	0.906359
R4XQT4	Signal recognition particle receptor FtsY	NA	NA	NA	NA		0	1	Inf	0.906359
R4XQT5	Serine phosphatase RsbU, regulator of sigma subunit	NA	NA	NA	NA		0	2	Inf	0.814661
R4XQV2	RND efflux system, outer membrane lipoprotein,NodT family	NA	NA	NA	NA		1	7	7	0.532606
R4XQV7	Dephospho-CoA kinase	NA	NA	NA	NA		1	2	2	0.968006
R4XQW6	Ribosome small subunit-stimulated GTPase EngC	NA	NA	NA	NA		1	0	0	0.846599
R4XQW9	Putative transcriptional regulator	NA	NA	NA	NA		0	2	Inf	0.814661
R4XQX0	Deacetylases, including yeast histone deacetylase and acetoin utilization protein	NA	NA	NA	NA		1	1	1	0.938882
R4XQX4	Putative exported protein	NA	NA	NA	NA		1	0	0	0.846599
R4XQX6	Phosphonate ABC transporter permease protein phnE1 (TC 3.A.1.9.1)	NA	NA	NA	NA		3	2	0.666667	0.72746
R4XQY4	Putative transport protein	NA	NA	NA	NA		1	0	0	0.846599
R4XQY5	Phosphatidylglycerophosphatase A	NA	NA	NA	NA		0	1	Inf	0.906359
R4XQZ2	Deacetylases, including yeast histone deacetylase and acetoin utilization protein	NA	NA	NA	NA		0	3	Inf	0.725437
R4XQZ9	Chemotaxis protein methyltransferase CheR	NA	NA	NA	NA		1	0	0	0.846599
R4XR00	2-aminomuconate semialdehyde dehydrogenase	NA	NA	NA	NA		4	0	0	0.437523
R4XR05	Lipopolysaccharide assembly protein B	NA	NA	NA	NA		4	4	1	0.757136
R4XR06	Mannose-6-phosphate isomerase	NA	NA	NA	NA		0	1	Inf	0.906359
R4XR17	Protein YigP (COG3165) clustered with ubiquinone biosynthetic genes	NA	NA	NA	NA		0	2	Inf	0.814661
R4XR27	CopG protein	NA	NA	NA	NA		0	1	Inf	0.906359
R4XR29	Bacteriophage N4 adsorption protein A	NA	NA	NA	NA		3	3	1	0.816755
R4XR32	Allophanate hydrolase 2 subunit 1	NA	NA	NA	NA		1	0	0	0.846599
R4XR46	Malate dehydrogenase	NA	NA	NA	NA		1	2	2	0.968006
R4XR50	Uncharacterized protein	NA	NA	NA	NA		1	0	0	0.846599
R4XR54	Putative exported protein	NA	NA	NA	NA		0	1	Inf	0.906359
R4XR55	Ribulose-5-phosphate 4-epimerase and related epimerases and aldolases	NA	NA	NA	NA		0	2	Inf	0.814661
R4XR62	Fumarylacetoacetate hydrolase family protein	NA	NA	NA	NA		1	0	0	0.846599
R4XR66	RNA polymerase, sigma-24 subunit, ECF subfamily	NA	NA	NA	NA		0	1	Inf	0.906359
R4XR71	Hemin transport protein HmuS	NA	NA	NA	NA		1	4	4	0.784332
R4XR72	Methyl-accepting chemotaxis protein	NA	NA	NA	NA		2	2	1	0.877453
R4XR75	Lipid A export ATP-binding/permease protein MsbA	NA	NA	NA	NA		0	1	Inf	0.906359
R4XR77	Uncharacterized protein	NA	NA	NA	NA		0	2	Inf	0.814661
R4XR98	FIG138928: iron-regulated membrane protein	NA	NA	NA	NA		5	11	2.2	0.753567
R4XRA0	Dipeptide-binding ABC transporter, periplasmic substrate-binding component (TC 3.A.1.5.2)	NA	NA	NA	NA		0	2	Inf	0.814661
R4XRA8	Cytochrome oxidase biogenesis protein Surf1,facilitates heme A insertion	NA	NA	NA	NA		1	2	2	0.968006
R4XRB0	Acetylornithine deacetylase	NA	NA	NA	NA		3	4	1.33333	0.908495
R4XRC0	Membrane associated protein	NA	NA	NA	NA		1	1	1	0.938882
R4XRC1	Methylglyoxal reductase, acetol producing	NA	NA	NA	NA		0	1	Inf	0.906359
R4XRC3	MFS permease	NA	NA	NA	NA		0	1	Inf	0.906359
R4XRC8	NAD-dependent formate dehydrogenase gamma subunit	NA	NA	NA	NA		0	3	Inf	0.725437
R4XRD1	Carbonic anhydrase, family 3	NA	NA	NA	NA		2	9	4.5	0.507143
R4XRD6	Uncharacterized protein	NA	NA	NA	NA		1	0	0	0.846599
R4XRE0	Macromolecule metabolism macromolecule degradation degradation of proteins,peptides,glycopeptides	NA	NA	NA	NA		1	1	1	0.938882
R4XRE2	Uncharacterized protein	NA	NA	NA	NA		5	9	1.8	0.935943
R4XRE3	Isoaspartyl aminopeptidase	NA	NA	NA	NA		2	13	6.5	0.258294
R4XRE5	7,8-dihydroneopterin aldolase	NA	NA	NA	NA		1	2	2	0.968006
R4XRE8	Putative 4-hydroxybenzoyl-CoA thioesterase	NA	NA	NA	NA		0	1	Inf	0.906359
R4XRE9	Endoribonuclease YbeY	NA	NA	NA	NA		1	0	0	0.846599
R4XRF1	Cytochrome O ubiquinol oxidase subunit I	NA	NA	NA	NA		1	2	2	0.968006
R4XRG1	Uncharacterized protein	NA	NA	NA	NA		0	2	Inf	0.814661
R4XRG6	Uncharacterized protein	NA	NA	NA	NA		1	2	2	0.968006
R4XRG9	S-adenosylmethionine:tRNA ribosyltransferase-isomerase	NA	NA	NA	NA		2	3	1.5	0.970155
R4XRH4	D-alanyl-D-alanine carboxypeptidase	NA	NA	NA	NA		2	2	1	0.877453
R4XRH5	Uncharacterized protein	NA	NA	NA	NA		1	0	0	0.846599
R4XRI1	RNA polymerase sigma factor	NA	NA	NA	NA		1	4	4	0.784332
R4XRI3	Surface antigen	NA	NA	NA	NA		0	3	Inf	0.725437
R4XRJ0	Putative Mg(2+) transporter	NA	NA	NA	NA		0	1	Inf	0.906359
R4XRJ7	Predicted transcriptional regulators	NA	NA	NA	NA		1	0	0	0.846599
R4XRJ9	GTP pyrophosphokinase	NA	NA	NA	NA		1	3	3	0.875328
R4XRK3	3-octaprenyl-4-hydroxybenzoate carboxy-lyase	NA	NA	NA	NA		3	5	1.66667	0.998526
R4XRK8	Endonuclease III	NA	NA	NA	NA		1	0	0	0.846599
R4XRL1	Uncharacterized protein	NA	NA	NA	NA		1	0	0	0.846599
R4XRL7	Periplasmic hemin-binding protein	NA	NA	NA	NA		3	8	2.66667	0.724687
R4XRL9	Ribosomal RNA small subunit methyltransferase E	NA	NA	NA	NA		1	1	1	0.938882
R4XRM8	Phosphotransbutyrylase	NA	NA	NA	NA		7	7	1	0.587947
R4XRN0	Putative lipoprotein	NA	NA	NA	NA		1	3	3	0.875328
R4XRN8	Transcription-repair-coupling factor	NA	NA	NA	NA		0	1	Inf	0.906359
R4XRQ5	UPF0234 protein NH44784_033191	NA	NA	NA	NA		1	4	4	0.784332
R4XRR4	Outer membrane vitamin B12 receptor BtuB	NA	NA	NA	NA		7	9	1.28571	0.757896
R4XRR5	Putative exported protein	NA	NA	NA	NA		3	3	1	0.816755
R4XRS0	Acriflavin resistance protein	NA	NA	NA	NA		2	0	0	0.698188
R4XRS1	Uncharacterized protein	NA	NA	NA	NA		0	1	Inf	0.906359
R4XRS5	Acyl dehydratase	NA	NA	NA	NA		0	3	Inf	0.725437
R4XRS7	Uncharacterized protein	NA	NA	NA	NA		1	1	1	0.938882
R4XRS9	Molybdenum cofactor biosynthesis protein MoaE	NA	NA	NA	NA		1	1	1	0.938882
R4XRU1	Sensory box transcriptional regulator, LuxR family	NA	NA	NA	NA		1	1	1	0.938882
R4XRU5	Uncharacterized protein	NA	NA	NA	NA		1	4	4	0.784332
R4XRU8	Phosphate starvation-inducible ATPase PhoH with RNA binding motif	NA	NA	NA	NA		3	3	1	0.816755
R4XRV5	Uncharacterized protein	NA	NA	NA	NA		2	0	0	0.698188
R4XRV7	Transcriptional regulator, AsnC family	NA	NA	NA	NA		0	1	Inf	0.906359
R4XRW4	LysR-family transcriptional regulator	NA	NA	NA	NA		1	0	0	0.846599
R4XRW6	Uncharacterized protein	NA	NA	NA	NA		1	3	3	0.875328
R4XRW7	Transcriptional regulator, IclR family	NA	NA	NA	NA		1	1	1	0.938882
R4XRW9	Uracil permease	NA	NA	NA	NA		6	4	0.666667	0.485265
R4XRX1	Putative sodium/hydrogen exchanger family	NA	NA	NA	NA		1	2	2	0.968006
R4XRX5	Putative exported protein	NA	NA	NA	NA		4	5	1.25	0.847382
R4XRY0	Uncharacterized protein	NA	NA	NA	NA		2	3	1.5	0.970155
R4XRY6	4-carboxymuconolactone decarboxylase	NA	NA	NA	NA		0	2	Inf	0.814661
R4XRY7	Magnesium and cobalt efflux protein CorC	NA	NA	NA	NA		1	0	0	0.846599
R4XRY9	ABC-type multidrug transport system, ATPase component	NA	NA	NA	NA		7	4	0.571429	0.372303
R4XS02	Queuine tRNA-ribosyltransferase	NA	NA	NA	NA		1	0	0	0.846599
R4XS09	Putative phage repressor protein	NA	NA	NA	NA		0	2	Inf	0.814661
R4XS11	Uncharacterized protein	NA	NA	NA	NA		0	7	Inf	0.413163
R4XS12	3-oxoacyl-[acyl-carrier protein] reductase	NA	NA	NA	NA		0	2	Inf	0.814661
R4XS18	Aryldialkylphosphatase related protein	NA	NA	NA	NA		3	2	0.666667	0.72746
R4XS19	Peptide chain release factor 3	NA	NA	NA	NA		3	6	2	0.905567
R4XS43	Putative exported protein	NA	NA	NA	NA		1	1	1	0.938882
R4XS55	Uncharacterized protein	NA	NA	NA	NA		0	5	Inf	0.558702
R4XS58	Butyryl-CoA dehydrogenase	NA	NA	NA	NA		2	0	0	0.698188
R4XS66	Uncharacterized protein	NA	NA	NA	NA		0	2	Inf	0.814661
R4XS69	Amidases related to nicotinamidase	NA	NA	NA	NA		0	2	Inf	0.814661
R4XS76	Molybdopterin biosynthesis Mog protein,molybdochelatase	NA	NA	NA	NA		2	3	1.5	0.970155
R4XS84	Phosphonate ABC transporter phosphate-binding periplasmic component (TC 3.A.1.9.1)	NA	NA	NA	NA		3	2	0.666667	0.72746
R4XS90	Low-specificity D-threonine aldolase	NA	NA	NA	NA		1	2	2	0.968006
R4XSA2	Uncharacterized protein	NA	NA	NA	NA		2	0	0	0.698188
R4XSA8	Nucleoside 2-deoxyribosyltransferase	NA	NA	NA	NA		0	2	Inf	0.814661
R4XSA9	Putative thioredoxin	NA	NA	NA	NA		0	3	Inf	0.725437
R4XSB0	Adenosylmethionine-8-amino-7-oxononanoate aminotransferase	NA	NA	NA	NA		2	2	1	0.877453
R4XSB1	Ribonuclease VapC	NA	NA	NA	NA		2	1	0.5	0.786404
R4XSC3	UDP-N-acetylenolpyruvoylglucosamine reductase	NA	NA	NA	NA		0	2	Inf	0.814661
R4XSC4	PAS/PAC sensor hybrid histidine kinase	NA	NA	NA	NA		0	1	Inf	0.906359
R4XSD8	Methyl-accepting chemotaxis protein I (serine chemoreceptor protein)	NA	NA	NA	NA		2	1	0.5	0.786404
R4XSF5	Uncharacterized protein	NA	NA	NA	NA		3	2	0.666667	0.72746
R4XSI8	4-carboxymuconolactone decarboxylase	NA	NA	NA	NA		2	2	1	0.877453
R4XSK1	Transcriptional regulator, DeoR family	NA	NA	NA	NA		1	0	0	0.846599
R4XSL2	Uncharacterized protein	NA	NA	NA	NA		0	2	Inf	0.814661
R4XSM8	Alkyl hydroperoxide reductase AhpD	NA	NA	NA	NA		0	1	Inf	0.906359
R4XSN0	Probable ABC transporter	NA	NA	NA	NA		3	4	1.33333	0.908495
R4XSP0	Probable nicotinate-nucleotide adenylyltransferase	NA	NA	NA	NA		1	1	1	0.938882
R4XSP1	N-(5'-phosphoribosyl)anthranilate isomerase	NA	NA	NA	NA		0	1	Inf	0.906359
R4XSQ0	Chromate transport protein ChrA	NA	NA	NA	NA		0	1	Inf	0.906359
R4XSS0	Aldehyde dehydrogenase	NA	NA	NA	NA		3	4	1.33333	0.908495
R4XSS1	Uncharacterized protein	NA	NA	NA	NA		1	0	0	0.846599
R4XSS3	Uncharacterized protein	NA	NA	NA	NA		1	2	2	0.968006
R4XSS7	Transcriptional regulators	NA	NA	NA	NA		1	0	0	0.846599
R4XST7	Phosphoenolpyruvate-protein phosphotransferase	NA	NA	NA	NA		3	4	1.33333	0.908495
R4XSV1	Nicotinamidase	NA	NA	NA	NA		0	1	Inf	0.906359
R4XSV4	Cobalt-zinc-cadmium resistance protein CzcD	NA	NA	NA	NA		1	1	1	0.938882
R4XSW3	GTPase HflX	NA	NA	NA	NA		1	2	2	0.968006
R4XSX1	Aspartate 1-decarboxylase	NA	NA	NA	NA		0	3	Inf	0.725437
R4XSX2	Putative endonuclease/exonuclease/phosphatase family protein	NA	NA	NA	NA		1	0	0	0.846599
R4XSY5	FAD dependent oxidoreductase	NA	NA	NA	NA		2	1	0.5	0.786404
R4XSZ1	Lipopolysaccharide heptosyltransferase I	NA	NA	NA	NA		1	0	0	0.846599
R4XT01	Alpha/beta hydrolase	NA	NA	NA	NA		1	2	2	0.968006
R4XT13	Multimodular transpeptidase-transglycosylase	NA	NA	NA	NA		1	4	4	0.784332
R4XT28	Uncharacterized protein	NA	NA	NA	NA		0	1	Inf	0.906359
R4XT30	Transcriptional regulator, LysR family	NA	NA	NA	NA		0	1	Inf	0.906359
R4XT34	Diguanylate cyclase/phosphodiesterase (GGDEF & EAL domains) with PAS/PAC sensor(s)	NA	NA	NA	NA		0	1	Inf	0.906359
R4XT40	Putative signal transducer	NA	NA	NA	NA		1	0	0	0.846599
R4XT56	Glutathione reductase	NA	NA	NA	NA		5	7	1.4	0.878242
R4XT57	DNA-binding protein Fis	NA	NA	NA	NA		0	1	Inf	0.906359
R4XT61	Uncharacterized protein	NA	NA	NA	NA		0	2	Inf	0.814661
R4XT68	SAM-dependent methyltransferases	NA	NA	NA	NA		1	0	0	0.846599
R4XT71	TRAP-type transport system, small permease component, predicted N-acetylneuraminate transporter	NA	NA	NA	NA		0	2	Inf	0.814661
R4XT77	GGDEF and EAL domain proteins	NA	NA	NA	NA		2	1	0.5	0.786404
R4XT84	Beta-ureidopropionase	NA	NA	NA	NA		4	2	0.5	0.587258
R4XT94	Uncharacterized protein	NA	NA	NA	NA		2	2	1	0.877453
R4XT97	D-beta-hydroxybutyrate dehydrogenase	NA	NA	NA	NA		6	7	1.16667	0.728211
R4XTA5	FIG146518: Zn-dependent hydrolases, including glyoxylases	NA	NA	NA	NA		2	1	0.5	0.786404
R4XTB3	Uncharacterized protein	NA	NA	NA	NA		1	1	1	0.938882
R4XTB8	Putative exported protein	NA	NA	NA	NA		2	1	0.5	0.786404
R4XTC0	Macrolide export ATP-binding/permease protein MacB	NA	NA	NA	NA		0	2	Inf	0.814661
R4XTC7	Enoyl-CoA hydratase	NA	NA	NA	NA		2	1	0.5	0.786404
R4XTD7	Mannose-6-phosphate isomerase	NA	NA	NA	NA		1	0	0	0.846599
R4XTD8	Penicillin-binding protein 2 (PBP-2)	NA	NA	NA	NA		2	5	2.5	0.844488
R4XTD9	Leucine-, isoleucine-, valine-, threonine-, and alanine-binding protein	NA	NA	NA	NA		4	2	0.5	0.587258
R4XTE3	Putative exported protein	NA	NA	NA	NA		0	1	Inf	0.906359
R4XTF1	TRAP-type C4-dicarboxylate transport system,periplasmic component	NA	NA	NA	NA		2	2	1	0.877453
R4XTG0	3-deoxy-D-manno-octulosonate 8-phosphate phosphatase	NA	NA	NA	NA		2	7	3.5	0.667396
R4XTH2	FAD/FMN-containing dehydrogenases	NA	NA	NA	NA		0	1	Inf	0.906359
R4XTH6	AVRA PROTEIN	NA	NA	NA	NA		5	1	0.2	0.393157
R4XTI2	Riboflavin synthase alpha chain	NA	NA	NA	NA		3	7	2.33333	0.813885
R4XTI3	Methionyl-tRNA formyltransferase	NA	NA	NA	NA		6	3	0.5	0.415276
R4XTI6	Lead, cadmium, zinc and mercury transporting ATPase	NA	NA	NA	NA		1	1	1	0.938882
R4XTJ0	Ribosomal RNA small subunit methyltransferase B	NA	NA	NA	NA		0	1	Inf	0.906359
R4XTJ9	Small-conductance mechanosensitive channel	NA	NA	NA	NA		3	3	1	0.816755
R4XTK1	Putative exported protein	NA	NA	NA	NA		3	0	0	0.560516
R4XTL3	Ferredoxin, 2Fe-2S	NA	NA	NA	NA		1	0	0	0.846599
R4XTM1	Methionine import ATP-binding protein MetN	NA	NA	NA	NA		0	3	Inf	0.725437
R4XTM5	Putative lipoprotein	NA	NA	NA	NA		3	8	2.66667	0.724687
R4XTN0	3-oxoacyl-[ACP] reductase	NA	NA	NA	NA		0	1	Inf	0.906359
R4XTN1	Probable chorismate pyruvate-lyase	NA	NA	NA	NA		0	2	Inf	0.814661
R4XTN2	Lipid A palmitoyltransferase PagP	NA	NA	NA	NA		0	1	Inf	0.906359
R4XTN7	RND efflux system, inner membrane transporter CmeB	NA	NA	NA	NA		5	11	2.2	0.753567
R4XTP5	D-beta-hydroxybutyrate dehydrogenase	NA	NA	NA	NA		2	1	0.5	0.786404
R4XTQ0	Uncharacterized protein	NA	NA	NA	NA		1	2	2	0.968006
R4XTQ3	Putative lysR-family transcriptional regulator	NA	NA	NA	NA		1	1	1	0.938882
R4XTR1	Ribosomal RNA small subunit methyltransferase H	NA	NA	NA	NA		4	2	0.5	0.587258
R4XTR3	Chemotaxis regulator-transmits chemoreceptor signals to flagelllar motor components CheY	NA	NA	NA	NA		1	2	2	0.968006
R4XTR6	Lipoprotein	NA	NA	NA	NA		1	4	4	0.784332
R4XTS4	Flagellar biosynthesis protein FlhA	NA	NA	NA	NA		0	3	Inf	0.725437
R4XTS8	Flagellar basal body rod protein FlgB	NA	NA	NA	NA		0	1	Inf	0.906359
R4XTT3	Flagellar basal-body rod protein FlgG	NA	NA	NA	NA		0	3	Inf	0.725437
R4XTT5	Gamma-glutamyltranspeptidase	NA	NA	NA	NA		4	6	1.5	0.939677
R4XTT6	Periplasmic nitrate reductase, electron transfer subunit	NA	NA	NA	NA		0	1	Inf	0.906359
R4XTU4	LysR family transcriptional regulator y2377 (Yersinia pestis KIM)	NA	NA	NA	NA		1	0	0	0.846599
R4XTU5	RNA pyrophosphohydrolase	NA	NA	NA	NA		1	3	3	0.875328
R4XTU7	Flagellar biosynthetic protein FliP	NA	NA	NA	NA		0	2	Inf	0.814661
R4XTV3	Pirin	NA	NA	NA	NA		2	0	0	0.698188
R4XTV9	Transcriptional regulator, LysR-family	NA	NA	NA	NA		1	0	0	0.846599
R4XTW0	Branched-chain amino acid transport ATP-binding protein LivF (TC 3.A.1.4.1)	NA	NA	NA	NA		1	0	0	0.846599
R4XTW3	Ortholog of Bordetella pertussis (BX470248) BP1407	NA	NA	NA	NA		0	1	Inf	0.906359
R4XTX9	3-hydroxybutyryl-CoA dehydrogenase	NA	NA	NA	NA		1	2	2	0.968006
R4XTY2	Dihydroxy-acid dehydratase	NA	NA	NA	NA		1	1	1	0.938882
R4XTY4	Phosphatidate cytidylyltransferase	NA	NA	NA	NA		0	1	Inf	0.906359
R4XTY5	Putative acetyltransferase	NA	NA	NA	NA		1	0	0	0.846599
R4XTZ3	D-beta-hydroxybutyrate permease	NA	NA	NA	NA		6	3	0.5	0.415276
R4XTZ5	Branched-chain alpha-keto acid dehydrogenase, E1 component, alpha subunit	NA	NA	NA	NA		3	0	0	0.560516
R4XU09	3-oxoacyl-[acyl-carrier protein] reductase	NA	NA	NA	NA		3	4	1.33333	0.908495
R4XU21	Hydroxyacylglutathione hydrolase	NA	NA	NA	NA		2	2	1	0.877453
R4XU23	Penicillin G acylase	NA	NA	NA	NA		2	2	1	0.877453
R4XU28	N-formylglutamate deformylase	NA	NA	NA	NA		1	2	2	0.968006
R4XU32	NAD synthetase / Glutamine amidotransferase chain of NAD synthetase	NA	NA	NA	NA		1	6	6	0.611981
R4XU40	Cupin domain protein	NA	NA	NA	NA		1	0	0	0.846599
R4XU45	Alkyl hydroperoxide reductase subunit C-like protein	NA	NA	NA	NA		0	4	Inf	0.639794
R4XU49	General secretion pathway protein G	NA	NA	NA	NA		0	1	Inf	0.906359
R4XU56	COG3332	NA	NA	NA	NA		4	4	1	0.757136
R4XU57	Putative glutathione transporter, ATP-binding component	NA	NA	NA	NA		0	1	Inf	0.906359
R4XU60	Spermidine N1-acetyltransferase	NA	NA	NA	NA		2	1	0.5	0.786404
R4XU67	tRNA pseudouridine synthase A	NA	NA	NA	NA		2	2	1	0.877453
R4XU72	RND efflux system, outer membrane lipoprotein CmeC	NA	NA	NA	NA		5	11	2.2	0.753567
R4XU75	Uncharacterized protein	NA	NA	NA	NA		0	1	Inf	0.906359
R4XU79	Uncharacterized protein	NA	NA	NA	NA		0	2	Inf	0.814661
R4XUA8	Flagellar basal-body rod protein FlgC	NA	NA	NA	NA		0	1	Inf	0.906359
R4XUA9	Leucine-responsive regulatory protein	NA	NA	NA	NA		0	1	Inf	0.906359
R4XUB3	Flagellar L-ring protein	NA	NA	NA	NA		2	6	3	0.754326
R4XUC4	Histidine kinase	NA	NA	NA	NA		3	0	0	0.560516
R4XUC5	Na(+) H(+) antiporter subunit A Na(+) H(+) antiporter subunit B	NA	NA	NA	NA		2	4	2	0.936738
R4XUC7	Flagellar protein	NA	NA	NA	NA		0	1	Inf	0.906359
R4XUC8	Putative exported protein	NA	NA	NA	NA		2	2	1	0.877453
R4XUC9	UDP-N-acetylmuramate:L-alanyl-gamma-D-glutamyl-meso-diaminopimelate ligase	NA	NA	NA	NA		3	2	0.666667	0.72746
R4XUE1	Chemotaxis protein methyltransferase	NA	NA	NA	NA		2	0	0	0.698188
R4XUE4	Ortholog of Bordetella pertussis (BX470248) BP1407	NA	NA	NA	NA		2	3	1.5	0.970155
R4XUE6	1-acyl-sn-glycerol-3-phosphate acyltransferase	NA	NA	NA	NA		1	1	1	0.938882
R4XUE9	Transcriptional regulator, IclR family	NA	NA	NA	NA		1	0	0	0.846599
R4XUF0	Protein-L-isoaspartate O-methyltransferase	NA	NA	NA	NA		3	5	1.66667	0.998526
R4XUF7	Flagellar basal-body rod protein FlgF	NA	NA	NA	NA		0	1	Inf	0.906359
R4XUF9	Periplasmic thiol:disulfide oxidoreductase DsbB,required for DsbA reoxidation	NA	NA	NA	NA		1	0	0	0.846599
R4XUG2	Flagellar hook-associated protein 1	NA	NA	NA	NA		4	6	1.5	0.939677
R4XUG4	Arylesterase	NA	NA	NA	NA		1	2	2	0.968006
R4XUG7	Putative lipoprotein	NA	NA	NA	NA		0	3	Inf	0.725437
R4XUH3	Putative LysR-family transcriptional regulator	NA	NA	NA	NA		2	0	0	0.698188
R4XUH5	Branched-chain amino acid transport ATP-binding protein LivF (TC 3.A.1.4.1)	NA	NA	NA	NA		2	7	3.5	0.667396
R4XUI1	Transcriptional regulator, MarR family	NA	NA	NA	NA		0	6	Inf	0.482957
R4XUI2	Flagellar assembly protein FliH	NA	NA	NA	NA		3	0	0	0.560516
R4XUI5	ABC sugar transporter, periplasmic ligand binding protein	NA	NA	NA	NA		2	0	0	0.698188
R4XUI6	Probable signal peptide protein	NA	NA	NA	NA		0	2	Inf	0.814661
R4XUJ0	Transcriptional regulator, TetR family	NA	NA	NA	NA		2	1	0.5	0.786404
R4XUJ6	AcrB/AcrD/AcrF family protein	NA	NA	NA	NA		0	1	Inf	0.906359
R4XUK4	Uncharacterized protein	NA	NA	NA	NA		1	0	0	0.846599
R4XUK7	Methionine aminopeptidase	NA	NA	NA	NA		2	1	0.5	0.786404
R4XUL0	Transcriptional regulator, IclR family	NA	NA	NA	NA		0	1	Inf	0.906359
R4XUL5	Putative oxidoreductase	NA	NA	NA	NA		17	20	1.17647	0.333698
R4XUM1	Putative acetyltransferase	NA	NA	NA	NA		0	2	Inf	0.814661
R4XUM8	Cell division protein FtsX	NA	NA	NA	NA		4	3	0.75	0.670087
R4XUP3	Putative deoxyribonuclease YcfH	NA	NA	NA	NA		4	4	1	0.757136
R4XUP8	Cell division transporter, ATP-binding protein FtsE (TC 3.A.5.1.1)	NA	NA	NA	NA		3	6	2	0.905567
R4XUQ0	Type I secretion outer membrane protein, TolC	NA	NA	NA	NA		1	1	1	0.938882
R4XUQ7	Putative phosphoesterase	NA	NA	NA	NA		0	1	Inf	0.906359
R4XUQ9	Leucine-responsive regulatory protein, regulator for leucine (Or lrp) regulon and high-affinity branched-chain amino acid transport system	NA	NA	NA	NA		0	4	Inf	0.639794
R4XUS0	Allophanate hydrolase 2 subunit 2	NA	NA	NA	NA		1	0	0	0.846599
R4XUS7	Asparagine synthetase [glutamine-hydrolyzing]	NA	NA	NA	NA		1	0	0	0.846599
R4XUU6	Glycerol-3-phosphate ABC transporter,ATP-binding protein UgpC (TC 3.A.1.1.3)	NA	NA	NA	NA		1	0	0	0.846599
[truncated: 447 more rows]
